# Supplementary material for: Upregulated NMDAR-mediated GABAergic transmission underlies autistic-like deficits in Htr3a knockout mice
Source: Theranostics. 2021 Sep 7;11(19):9296–310. doi: 10.7150/thno.60531 (PMC8490518; doi:10.7150/thno.60531)
Supplement: Supplementary file 2 — Supplementary tables. [file thnov11p9296s2.xls]

## Sheet: Table S1
Table S1. The 16,435 expressed gene list.
The table lists the 16,435 expressed genes in mouse hippocampus.
Ensembl_id	Gene_name
ENSMUSG00000000001	Gnai3
ENSMUSG00000000028	Cdc45
ENSMUSG00000000049	Apoh
ENSMUSG00000000056	Narf
ENSMUSG00000000058	Cav2
ENSMUSG00000000078	Klf6
ENSMUSG00000000085	Scmh1
ENSMUSG00000000088	Cox5a
ENSMUSG00000000093	Tbx2
ENSMUSG00000000120	Ngfr
ENSMUSG00000000125	Wnt3
ENSMUSG00000000126	Wnt9a
ENSMUSG00000000127	Fer
ENSMUSG00000000131	Xpo6
ENSMUSG00000000134	Tfe3
ENSMUSG00000000142	Axin2
ENSMUSG00000000148	Brat1
ENSMUSG00000000149	Gna12
ENSMUSG00000000159	Igsf5
ENSMUSG00000000167	Pih1d2
ENSMUSG00000000168	Dlat
ENSMUSG00000000171	Sdhd
ENSMUSG00000000184	Ccnd2
ENSMUSG00000000194	Gpr107
ENSMUSG00000000197	Nalcn
ENSMUSG00000000202	Btbd17
ENSMUSG00000000223	Drp2
ENSMUSG00000000247	Lhx2
ENSMUSG00000000253	Gmpr
ENSMUSG00000000266	Mid2
ENSMUSG00000000275	Trim25
ENSMUSG00000000276	Dgke
ENSMUSG00000000278	Scpep1
ENSMUSG00000000282	Mnt
ENSMUSG00000000290	Itgb2
ENSMUSG00000000295	Hddc2
ENSMUSG00000000296	Tpd52l1
ENSMUSG00000000301	Pemt
ENSMUSG00000000303	Cdh1
ENSMUSG00000000305	Cdh4
ENSMUSG00000000308	Ckmt1
ENSMUSG00000000317	Bcl6b
ENSMUSG00000000325	Arvcf
ENSMUSG00000000326	Comt
ENSMUSG00000000339	Rtca
ENSMUSG00000000340	Dbt
ENSMUSG00000000346	Dazap2
ENSMUSG00000000355	Mcts1
ENSMUSG00000000374	Trappc10
ENSMUSG00000000378	Ccm2
ENSMUSG00000000384	Tbrg4
ENSMUSG00000000392	Fap
ENSMUSG00000000399	Ndufa9
ENSMUSG00000000402	Egfl6
ENSMUSG00000000409	Lck
ENSMUSG00000000416	Cttnbp2
ENSMUSG00000000420	Galnt1
ENSMUSG00000000439	Mkrn2
ENSMUSG00000000441	Raf1
ENSMUSG00000000486	Sept1
ENSMUSG00000000489	Pdgfb
ENSMUSG00000000530	Acvrl1
ENSMUSG00000000531	Grasp
ENSMUSG00000000532	Acvr1b
ENSMUSG00000000538	Tom1l2
ENSMUSG00000000552	Zfp385a
ENSMUSG00000000555	Itga5
ENSMUSG00000000560	Gabra2
ENSMUSG00000000561	Wdr77
ENSMUSG00000000563	Atp5f1
ENSMUSG00000000567	Sox9
ENSMUSG00000000568	Hnrnpd
ENSMUSG00000000579	Dynlt1c
ENSMUSG00000000581	C1d
ENSMUSG00000000594	Gm2a
ENSMUSG00000000600	Krit1
ENSMUSG00000000605	Clcn4
ENSMUSG00000000627	Sema4f
ENSMUSG00000000628	Hk2
ENSMUSG00000000631	Myo18a
ENSMUSG00000000632	Sez6
ENSMUSG00000000682	Cd52
ENSMUSG00000000686	Abhd15
ENSMUSG00000000693	Loxl3
ENSMUSG00000000708	Kat2b
ENSMUSG00000000711	Rab5b
ENSMUSG00000000732	Icosl
ENSMUSG00000000738	Spg7
ENSMUSG00000000739	Sult5a1
ENSMUSG00000000740	Rpl13
ENSMUSG00000000743	Chmp1a
ENSMUSG00000000751	Rpa1
ENSMUSG00000000753	Serpinf1
ENSMUSG00000000759	Tubgcp3
ENSMUSG00000000776	Polr3d
ENSMUSG00000000782	Tcf7
ENSMUSG00000000787	Ddx3x
ENSMUSG00000000792	Slc5a5
ENSMUSG00000000794	Kcnn3
ENSMUSG00000000804	Usp32
ENSMUSG00000000805	Car4
ENSMUSG00000000811	Txnrd3
ENSMUSG00000000823	Zfp512b
ENSMUSG00000000826	Dnajc5
ENSMUSG00000000827	Tpd52l2
ENSMUSG00000000838	Fmr1
ENSMUSG00000000861	Bcl11a
ENSMUSG00000000869	Il4
ENSMUSG00000000876	Pxmp4
ENSMUSG00000000881	Dlg3
ENSMUSG00000000884	Gnb1l
ENSMUSG00000000889	Dbh
ENSMUSG00000000901	Mmp11
ENSMUSG00000000902	Smarcb1
ENSMUSG00000000915	Hip1r
ENSMUSG00000000916	Nsun5
ENSMUSG00000000934	Top1mt
ENSMUSG00000000948	Gm38393
ENSMUSG00000000957	Mmp14
ENSMUSG00000000958	Slc7a7
ENSMUSG00000000959	Oxa1l
ENSMUSG00000000976	Heatr6
ENSMUSG00000001014	Icam4
ENSMUSG00000001016	Ilf2
ENSMUSG00000001017	Chtop
ENSMUSG00000001018	Snapin
ENSMUSG00000001020	S100a4
ENSMUSG00000001025	S100a6
ENSMUSG00000001034	Mapk7
ENSMUSG00000001036	Epn2
ENSMUSG00000001039	B9d1
ENSMUSG00000001052	Sec24b
ENSMUSG00000001053	N4bp3
ENSMUSG00000001054	Rmnd5b
ENSMUSG00000001056	Nhp2
ENSMUSG00000001062	Vps9d1
ENSMUSG00000001065	Zfp276
ENSMUSG00000001082	Mfsd10
ENSMUSG00000001089	Luzp1
ENSMUSG00000001098	Kctd10
ENSMUSG00000001100	Poldip2
ENSMUSG00000001103	Sebox
ENSMUSG00000001105	Ift20
ENSMUSG00000001119	Col6a1
ENSMUSG00000001120	Pcbp3
ENSMUSG00000001123	Lgals9
ENSMUSG00000001127	Araf
ENSMUSG00000001128	Cfp
ENSMUSG00000001134	Uxt
ENSMUSG00000001138	Cnnm3
ENSMUSG00000001143	Lman2l
ENSMUSG00000001150	Mcm3ap
ENSMUSG00000001151	Pcnt
ENSMUSG00000001156	Mxd1
ENSMUSG00000001157	Gmcl1
ENSMUSG00000001158	Snrnp27
ENSMUSG00000001173	Ocrl
ENSMUSG00000001175	Calm1
ENSMUSG00000001211	Agpat3
ENSMUSG00000001227	Sema6b
ENSMUSG00000001228	Uhrf1
ENSMUSG00000001229	Dpp9
ENSMUSG00000001240	Ramp2
ENSMUSG00000001247	Lsr
ENSMUSG00000001248	Gramd1a
ENSMUSG00000001260	Gabrg1
ENSMUSG00000001270	Ckb
ENSMUSG00000001280	Sp1
ENSMUSG00000001281	Itgb7
ENSMUSG00000001285	Myg1
ENSMUSG00000001288	Rarg
ENSMUSG00000001289	Pfdn5
ENSMUSG00000001300	Efnb2
ENSMUSG00000001305	Rrp15
ENSMUSG00000001313	Rnd2
ENSMUSG00000001323	Srr
ENSMUSG00000001333	Sync
ENSMUSG00000001334	Fndc5
ENSMUSG00000001366	Fbxo9
ENSMUSG00000001376	Vps50
ENSMUSG00000001380	Hars
ENSMUSG00000001383	Zmat2
ENSMUSG00000001415	Smg5
ENSMUSG00000001416	Cct3
ENSMUSG00000001418	Glmp
ENSMUSG00000001419	Mef2d
ENSMUSG00000001420	Tmem79
ENSMUSG00000001424	Snd1
ENSMUSG00000001435	Col18a1
ENSMUSG00000001436	Slc19a1
ENSMUSG00000001440	Kpnb1
ENSMUSG00000001441	Npepps
ENSMUSG00000001445	Mrpl10
ENSMUSG00000001467	Cyp51
ENSMUSG00000001472	Tcf25
ENSMUSG00000001473	Tubb6
ENSMUSG00000001482	Def8
ENSMUSG00000001493	Meox1
ENSMUSG00000001506	Col1a1
ENSMUSG00000001507	Itga3
ENSMUSG00000001517	Foxm1
ENSMUSG00000001518	Itfg2
ENSMUSG00000001520	Nrip2
ENSMUSG00000001521	Tulp3
ENSMUSG00000001524	Gtf2h4
ENSMUSG00000001525	Tubb5
ENSMUSG00000001542	Ell2
ENSMUSG00000001552	Jup
ENSMUSG00000001555	Fkbp10
ENSMUSG00000001569	Nom1
ENSMUSG00000001576	Ergic1
ENSMUSG00000001604	Tcea3
ENSMUSG00000001627	Ifrd1
ENSMUSG00000001630	Stk38l
ENSMUSG00000001632	Brpf1
ENSMUSG00000001642	Akr1b3
ENSMUSG00000001663	Gstt1
ENSMUSG00000001665	Gstt3
ENSMUSG00000001666	Ddt
ENSMUSG00000001674	Ddx18
ENSMUSG00000001687	Ubl3
ENSMUSG00000001700	Gramd3
ENSMUSG00000001707	Eef1e1
ENSMUSG00000001729	Akt1
ENSMUSG00000001741	Il16
ENSMUSG00000001750	Tcirg1
ENSMUSG00000001751	Naglu
ENSMUSG00000001755	Coasy
ENSMUSG00000001761	Smo
ENSMUSG00000001763	Tspan33
ENSMUSG00000001767	Crnkl1
ENSMUSG00000001768	Rin2
ENSMUSG00000001773	Folh1
ENSMUSG00000001774	Chordc1
ENSMUSG00000001783	Rtcb
ENSMUSG00000001785	Pwp1
ENSMUSG00000001786	Fbxo7
ENSMUSG00000001794	Capns1
ENSMUSG00000001802	Lrp3
ENSMUSG00000001827	Folr1
ENSMUSG00000001829	Clpb
ENSMUSG00000001833	Sept7
ENSMUSG00000001844	Zdhhc4
ENSMUSG00000001847	Rac1
ENSMUSG00000001855	Nup214
ENSMUSG00000001864	Aif1l
ENSMUSG00000001870	Ltbp1
ENSMUSG00000001891	Ugp2
ENSMUSG00000001901	Kcnh6
ENSMUSG00000001909	Trmt1
ENSMUSG00000001910	Nacc1
ENSMUSG00000001911	Nfix
ENSMUSG00000001918	Slc1a5
ENSMUSG00000001924	Uba1
ENSMUSG00000001930	Vwf
ENSMUSG00000001942	Siae
ENSMUSG00000001943	Vsig2
ENSMUSG00000001946	Esam
ENSMUSG00000001948	Spa17
ENSMUSG00000001962	Fam50a
ENSMUSG00000001964	Emd
ENSMUSG00000001983	Taco1
ENSMUSG00000001985	Grik3
ENSMUSG00000001986	Gria3
ENSMUSG00000001988	Npas1
ENSMUSG00000001995	Sipa1l2
ENSMUSG00000001998	Ap4e1
ENSMUSG00000001999	Blvra
ENSMUSG00000002006	Pdzd4
ENSMUSG00000002007	Srpk3
ENSMUSG00000002010	Idh3g
ENSMUSG00000002012	Pnck
ENSMUSG00000002014	Ssr4
ENSMUSG00000002015	Bcap31
ENSMUSG00000002017	Fam98a
ENSMUSG00000002028	Kmt2a
ENSMUSG00000002031	Ift46
ENSMUSG00000002032	Tmem25
ENSMUSG00000002043	Trappc6a
ENSMUSG00000002052	Supt6
ENSMUSG00000002055	Spag5
ENSMUSG00000002058	Unc119
ENSMUSG00000002059	Rab34
ENSMUSG00000002064	Sdf2
ENSMUSG00000002068	Ccne1
ENSMUSG00000002083	Bbc3
ENSMUSG00000002102	Psmc3
ENSMUSG00000002103	Acp2
ENSMUSG00000002104	Rapsn
ENSMUSG00000002105	Slc39a13
ENSMUSG00000002107	Celf2
ENSMUSG00000002108	Nr1h3
ENSMUSG00000002109	Ddb2
ENSMUSG00000002111	Spi1
ENSMUSG00000002129	Sf3a1
ENSMUSG00000002147	Stat6
ENSMUSG00000002190	Clgn
ENSMUSG00000002205	Vrk3
ENSMUSG00000002210	Smg9
ENSMUSG00000002221	Paxip1
ENSMUSG00000002222	Rmnd5a
ENSMUSG00000002227	Mov10
ENSMUSG00000002233	Rhoc
ENSMUSG00000002249	Tead3
ENSMUSG00000002250	Ppard
ENSMUSG00000002257	Def6
ENSMUSG00000002265	Peg3
ENSMUSG00000002266	Zim1
ENSMUSG00000002274	Metrn
ENSMUSG00000002279	Lmf1
ENSMUSG00000002280	Narfl
ENSMUSG00000002289	Angptl4
ENSMUSG00000002307	Daxx
ENSMUSG00000002308	Cd320
ENSMUSG00000002319	Ipo4
ENSMUSG00000002320	Tm9sf1
ENSMUSG00000002324	Rec8
ENSMUSG00000002325	Irf9
ENSMUSG00000002326	Gmpr2
ENSMUSG00000002329	Mdp1
ENSMUSG00000002332	Dhrs1
ENSMUSG00000002341	Ncan
ENSMUSG00000002342	Tmem161a
ENSMUSG00000002343	Armc6
ENSMUSG00000002345	Borcs8
ENSMUSG00000002346	Slc25a42
ENSMUSG00000002365	Snx9
ENSMUSG00000002372	Ranbp3
ENSMUSG00000002379	Ndufa11
ENSMUSG00000002384	Bmp8b
ENSMUSG00000002393	Nr2f6
ENSMUSG00000002395	Use1
ENSMUSG00000002396	Ocel1
ENSMUSG00000002409	Dyrk1b
ENSMUSG00000002413	Braf
ENSMUSG00000002416	Ndufb2
ENSMUSG00000002428	Hltf
ENSMUSG00000002455	Prpf6
ENSMUSG00000002458	Rgs19
ENSMUSG00000002459	Rgs20
ENSMUSG00000002475	Abhd3
ENSMUSG00000002477	Snrpd1
ENSMUSG00000002486	Tchp
ENSMUSG00000002489	Tiam1
ENSMUSG00000002496	Tsc2
ENSMUSG00000002504	Slc9a3r2
ENSMUSG00000002524	Puf60
ENSMUSG00000002546	Golga2
ENSMUSG00000002550	Uck1
ENSMUSG00000002578	Ikzf4
ENSMUSG00000002580	Mien1
ENSMUSG00000002602	Axl
ENSMUSG00000002603	Tgfb1
ENSMUSG00000002608	Ccdc97
ENSMUSG00000002617	Zfp40
ENSMUSG00000002625	Akap8l
ENSMUSG00000002633	Shh
ENSMUSG00000002635	Pdcd2l
ENSMUSG00000002658	Gtf2f1
ENSMUSG00000002660	Clpp
ENSMUSG00000002661	Alkbh7
ENSMUSG00000002668	Dennd1c
ENSMUSG00000002679	Med6
ENSMUSG00000002688	Prkd1
ENSMUSG00000002699	Lcp2
ENSMUSG00000002718	Cse1l
ENSMUSG00000002728	Naa20
ENSMUSG00000002731	Prkra
ENSMUSG00000002732	Fkbp7
ENSMUSG00000002733	Plekha3
ENSMUSG00000002741	Ykt6
ENSMUSG00000002748	Baz1b
ENSMUSG00000002763	Pex6
ENSMUSG00000002767	Mrpl2
ENSMUSG00000002768	Mea1
ENSMUSG00000002771	Grin2d
ENSMUSG00000002778	Kdelr1
ENSMUSG00000002781	Tmem143
ENSMUSG00000002797	Ggct
ENSMUSG00000002799	Jag2
ENSMUSG00000002803	Btbd6
ENSMUSG00000002804	Nudt14
ENSMUSG00000002808	Epdr1
ENSMUSG00000002812	Flii
ENSMUSG00000002814	Top3a
ENSMUSG00000002820	Atg4d
ENSMUSG00000002825	Qtrt1
ENSMUSG00000002831	Plin4
ENSMUSG00000002833	Hdgfl2
ENSMUSG00000002835	Chaf1a
ENSMUSG00000002844	Adprh
ENSMUSG00000002845	Tmem39a
ENSMUSG00000002846	Timmdc1
ENSMUSG00000002847	Pla1a
ENSMUSG00000002870	Mcm2
ENSMUSG00000002871	Tpra1
ENSMUSG00000002881	Nab1
ENSMUSG00000002885	Adgre5
ENSMUSG00000002897	Il17ra
ENSMUSG00000002900	Lamb1
ENSMUSG00000002908	Kcnn1
ENSMUSG00000002910	Arrdc2
ENSMUSG00000002948	Map2k7
ENSMUSG00000002949	Timm44
ENSMUSG00000002957	Ap2a2
ENSMUSG00000002963	Pnkp
ENSMUSG00000002968	Med25
ENSMUSG00000002980	Bcam
ENSMUSG00000002981	Clptm1
ENSMUSG00000002983	Relb
ENSMUSG00000002984	Tomm40
ENSMUSG00000002985	Apoe
ENSMUSG00000002996	Hbp1
ENSMUSG00000002997	Prkar2b
ENSMUSG00000003031	Cdkn1b
ENSMUSG00000003032	Klf4
ENSMUSG00000003033	Ap1m1
ENSMUSG00000003037	Rab8a
ENSMUSG00000003038	Hmgn2
ENSMUSG00000003039	Fam32a
ENSMUSG00000003062	Stard3nl
ENSMUSG00000003068	Stk11
ENSMUSG00000003070	Efna2
ENSMUSG00000003072	Atp5d
ENSMUSG00000003099	Ppp5c
ENSMUSG00000003119	Cdk12
ENSMUSG00000003123	Lipe
ENSMUSG00000003131	Pafah1b2
ENSMUSG00000003134	Tbc1d8
ENSMUSG00000003135	Cnot11
ENSMUSG00000003153	Slc2a3
ENSMUSG00000003154	Foxj2
ENSMUSG00000003161	Sri
ENSMUSG00000003166	Dgcr2
ENSMUSG00000003184	Irf3
ENSMUSG00000003190	Bcl2l12
ENSMUSG00000003198	Zfp959
ENSMUSG00000003199	Mpnd
ENSMUSG00000003200	Sh3gl1
ENSMUSG00000003208	Ccdc94
ENSMUSG00000003226	Ranbp2
ENSMUSG00000003228	Grk5
ENSMUSG00000003233	Dvl3
ENSMUSG00000003234	Abcf3
ENSMUSG00000003235	Eif2b5
ENSMUSG00000003269	Cyth2
ENSMUSG00000003271	Sult2b1
ENSMUSG00000003273	Car11
ENSMUSG00000003279	Dlgap1
ENSMUSG00000003282	Plag1
ENSMUSG00000003283	Hck
ENSMUSG00000003299	Mrpl4
ENSMUSG00000003308	Keap1
ENSMUSG00000003316	Glg1
ENSMUSG00000003344	Btbd2
ENSMUSG00000003345	Csnk1g2
ENSMUSG00000003346	Abhd17a
ENSMUSG00000003348	Mob3a
ENSMUSG00000003352	Cacnb3
ENSMUSG00000003354	Ccdc65
ENSMUSG00000003360	Ddx23
ENSMUSG00000003363	Pld3
ENSMUSG00000003378	Grik5
ENSMUSG00000003380	Rabac1
ENSMUSG00000003382	Etv3
ENSMUSG00000003402	Prkcsh
ENSMUSG00000003410	Elavl3
ENSMUSG00000003411	Rab3b
ENSMUSG00000003418	St8sia6
ENSMUSG00000003420	Fcgrt
ENSMUSG00000003421	Nosip
ENSMUSG00000003423	Pih1d1
ENSMUSG00000003429	Rps11
ENSMUSG00000003435	Supt5
ENSMUSG00000003436	Dll3
ENSMUSG00000003437	Paf1
ENSMUSG00000003438	Timm50
ENSMUSG00000003444	Med29
ENSMUSG00000003452	Bicd1
ENSMUSG00000003458	Ncstn
ENSMUSG00000003464	Pex19
ENSMUSG00000003469	Phyhip
ENSMUSG00000003476	Crhr2
ENSMUSG00000003477	Inmt
ENSMUSG00000003500	Impdh1
ENSMUSG00000003518	Dusp3
ENSMUSG00000003526	Prodh
ENSMUSG00000003527	Dgcr14
ENSMUSG00000003528	Slc25a1
ENSMUSG00000003531	Dgcr6
ENSMUSG00000003534	Ddr1
ENSMUSG00000003541	Ier3
ENSMUSG00000003545	Fosb
ENSMUSG00000003546	Klc4
ENSMUSG00000003549	Ercc1
ENSMUSG00000003559	As3mt
ENSMUSG00000003573	Homer3
ENSMUSG00000003575	Crtc1
ENSMUSG00000003581	Rnf215
ENSMUSG00000003585	Sec14l2
ENSMUSG00000003604	Aven
ENSMUSG00000003617	Cp
ENSMUSG00000003623	Crot
ENSMUSG00000003644	Rps6ka1
ENSMUSG00000003657	Calb2
ENSMUSG00000003660	Snrnp200
ENSMUSG00000003662	Ciao1
ENSMUSG00000003680	Taf6l
ENSMUSG00000003721	Insig2
ENSMUSG00000003731	Kpna6
ENSMUSG00000003746	Man1a
ENSMUSG00000003752	Itpkc
ENSMUSG00000003762	Coq8b
ENSMUSG00000003778	Brd8
ENSMUSG00000003779	Kif20a
ENSMUSG00000003808	Farsa
ENSMUSG00000003809	Gcdh
ENSMUSG00000003810	Mast2
ENSMUSG00000003812	Dnase2a
ENSMUSG00000003813	Rad23a
ENSMUSG00000003814	Calr
ENSMUSG00000003824	Syce2
ENSMUSG00000003847	Nfat5
ENSMUSG00000003848	Nob1
ENSMUSG00000003849	Nqo1
ENSMUSG00000003863	Ppfia3
ENSMUSG00000003865	Gys1
ENSMUSG00000003868	Ruvbl2
ENSMUSG00000003872	Lin7b
ENSMUSG00000003873	Bax
ENSMUSG00000003923	Tfam
ENSMUSG00000003929	Zfp81
ENSMUSG00000003934	Efnb3
ENSMUSG00000003948	Mmd
ENSMUSG00000003949	Hlf
ENSMUSG00000003955	Fam162a
ENSMUSG00000003970	Rpl8
ENSMUSG00000003974	Grm3
ENSMUSG00000003992	Ssbp2
ENSMUSG00000004018	Fancl
ENSMUSG00000004031	Brinp2
ENSMUSG00000004032	Gstm5
ENSMUSG00000004035	Gstm7
ENSMUSG00000004040	Stat3
ENSMUSG00000004043	Stat5a
ENSMUSG00000004044	Cavin1
ENSMUSG00000004054	Map3k11
ENSMUSG00000004056	Akt2
ENSMUSG00000004069	Dnaja3
ENSMUSG00000004070	Hmox2
ENSMUSG00000004071	Cdip1
ENSMUSG00000004085	Map3k20
ENSMUSG00000004096	Cwc15
ENSMUSG00000004098	Col5a3
ENSMUSG00000004099	Dnmt1
ENSMUSG00000004100	Ppan
ENSMUSG00000004105	Angptl2
ENSMUSG00000004110	Cacna1e
ENSMUSG00000004113	Cacna1b
ENSMUSG00000004127	Trmt10a
ENSMUSG00000004151	Etv1
ENSMUSG00000004187	Kifc2
ENSMUSG00000004207	Psap
ENSMUSG00000004221	Ikbkg
ENSMUSG00000004233	Wars2
ENSMUSG00000004263	Atn1
ENSMUSG00000004264	Phb2
ENSMUSG00000004266	Ptpn6
ENSMUSG00000004267	Eno2
ENSMUSG00000004268	Emg1
ENSMUSG00000004270	Lpcat3
ENSMUSG00000004285	Atp6v1f
ENSMUSG00000004317	Clcn5
ENSMUSG00000004319	Clcn3
ENSMUSG00000004328	Hif3a
ENSMUSG00000004347	Pde1c
ENSMUSG00000004356	Utp20
ENSMUSG00000004360	9330159F19Rik
ENSMUSG00000004364	Cul3
ENSMUSG00000004366	Sst
ENSMUSG00000004383	Large1
ENSMUSG00000004393	Ddx56
ENSMUSG00000004394	Tmed4
ENSMUSG00000004415	Col26a1
ENSMUSG00000004446	Bid
ENSMUSG00000004451	Ralb
ENSMUSG00000004455	Ppp1cc
ENSMUSG00000004460	Dnajb11
ENSMUSG00000004462	Tbccd1
ENSMUSG00000004473	Clec11a
ENSMUSG00000004500	Zfp324
ENSMUSG00000004508	Gab2
ENSMUSG00000004530	Coro1c
ENSMUSG00000004535	Tax1bp1
ENSMUSG00000004558	Ndrg2
ENSMUSG00000004561	Mettl17
ENSMUSG00000004562	Arhgef40
ENSMUSG00000004565	Pnpla6
ENSMUSG00000004567	Mcoln1
ENSMUSG00000004568	Arhgef18
ENSMUSG00000004591	Pkn2
ENSMUSG00000004609	Cd33
ENSMUSG00000004610	Etfb
ENSMUSG00000004626	Stxbp2
ENSMUSG00000004630	Pcp2
ENSMUSG00000004631	Sgce
ENSMUSG00000004633	Chn2
ENSMUSG00000004637	Wwox
ENSMUSG00000004642	Slbp
ENSMUSG00000004655	Aqp1
ENSMUSG00000004661	Arid3b
ENSMUSG00000004665	Cnn2
ENSMUSG00000004667	Polr2e
ENSMUSG00000004677	Myo9b
ENSMUSG00000004698	Hdac9
ENSMUSG00000004730	Adgre1
ENSMUSG00000004748	Mtfp1
ENSMUSG00000004768	Rab23
ENSMUSG00000004771	Rab11a
ENSMUSG00000004788	Eif2b2
ENSMUSG00000004789	Dlst
ENSMUSG00000004791	Pgf
ENSMUSG00000004798	Ulk2
ENSMUSG00000004815	Dgkq
ENSMUSG00000004837	Grap
ENSMUSG00000004843	Chmp2b
ENSMUSG00000004846	Plod3
ENSMUSG00000004849	Ap1s1
ENSMUSG00000004865	Srpk1
ENSMUSG00000004880	Lbr
ENSMUSG00000004885	Crabp2
ENSMUSG00000004891	Nes
ENSMUSG00000004892	Bcan
ENSMUSG00000004894	Hapln2
ENSMUSG00000004895	Prcc
ENSMUSG00000004896	Rrnad1
ENSMUSG00000004897	Hdgf
ENSMUSG00000004902	Slc25a18
ENSMUSG00000004929	Thop1
ENSMUSG00000004931	Apba3
ENSMUSG00000004933	Matk
ENSMUSG00000004934	Pias4
ENSMUSG00000004936	Map2k1
ENSMUSG00000004937	Sgta
ENSMUSG00000004945	Tmem242
ENSMUSG00000004947	Dtx2
ENSMUSG00000004951	Hspb1
ENSMUSG00000004952	Rasa4
ENSMUSG00000004961	Syt5
ENSMUSG00000004980	Hnrnpa2b1
ENSMUSG00000004994	Ccdc130
ENSMUSG00000004996	Mri1
ENSMUSG00000005034	Prkacb
ENSMUSG00000005043	Sgsh
ENSMUSG00000005045	Chd5
ENSMUSG00000005054	Cstb
ENSMUSG00000005057	Sh2b2
ENSMUSG00000005069	Pex5
ENSMUSG00000005078	Jkamp
ENSMUSG00000005087	Cd44
ENSMUSG00000005089	Slc1a2
ENSMUSG00000005102	Eif2ak4
ENSMUSG00000005103	Wdr1
ENSMUSG00000005107	Slc2a9
ENSMUSG00000005125	Ndrg1
ENSMUSG00000005142	Man2b1
ENSMUSG00000005148	Klf5
ENSMUSG00000005150	Wdr83
ENSMUSG00000005161	Prdx2
ENSMUSG00000005198	Polr2a
ENSMUSG00000005204	Senp3
ENSMUSG00000005225	Plekha8
ENSMUSG00000005237	Dnah2
ENSMUSG00000005262	Ufd1
ENSMUSG00000005267	Zfp287
ENSMUSG00000005268	Prlr
ENSMUSG00000005299	Letm1
ENSMUSG00000005312	Ubqln1
ENSMUSG00000005338	Cadm3
ENSMUSG00000005354	Txn2
ENSMUSG00000005357	Slc1a6
ENSMUSG00000005360	Slc1a3
ENSMUSG00000005362	Crbn
ENSMUSG00000005370	Msh6
ENSMUSG00000005371	Fbxo11
ENSMUSG00000005373	Mlxipl
ENSMUSG00000005374	Tbl2
ENSMUSG00000005378	Bud23
ENSMUSG00000005397	Nid1
ENSMUSG00000005410	Mcm5
ENSMUSG00000005413	Hmox1
ENSMUSG00000005417	Mprip
ENSMUSG00000005442	Cic
ENSMUSG00000005447	Pafah1b3
ENSMUSG00000005465	Il27ra
ENSMUSG00000005469	Prkaca
ENSMUSG00000005481	Ddx39
ENSMUSG00000005483	Dnajb1
ENSMUSG00000005501	Usp40
ENSMUSG00000005505	Kbtbd4
ENSMUSG00000005506	Celf1
ENSMUSG00000005510	Ndufs3
ENSMUSG00000005514	Por
ENSMUSG00000005533	Igf1r
ENSMUSG00000005534	Insr
ENSMUSG00000005566	Trim28
ENSMUSG00000005575	Ube2m
ENSMUSG00000005580	Adcy9
ENSMUSG00000005583	Mef2c
ENSMUSG00000005609	Ctr9
ENSMUSG00000005610	Eif4g2
ENSMUSG00000005611	Mrvi1
ENSMUSG00000005615	Pcyt1a
ENSMUSG00000005621	Zfp592
ENSMUSG00000005625	Psmd4
ENSMUSG00000005656	Snx6
ENSMUSG00000005667	Mthfd2
ENSMUSG00000005672	Kit
ENSMUSG00000005674	Tomm40l
ENSMUSG00000005677	Nr1i3
ENSMUSG00000005682	Pan2
ENSMUSG00000005683	Cs
ENSMUSG00000005686	Ampd3
ENSMUSG00000005687	Bcas2
ENSMUSG00000005696	Sh2d1a
ENSMUSG00000005698	Ctcf
ENSMUSG00000005699	Pard6a
ENSMUSG00000005705	Agrp
ENSMUSG00000005716	Pvalb
ENSMUSG00000005718	Tfap4
ENSMUSG00000005732	Ranbp1
ENSMUSG00000005763	Cd247
ENSMUSG00000005774	Rfx5
ENSMUSG00000005779	Psmb4
ENSMUSG00000005802	Slc30a4
ENSMUSG00000005803	Sqor
ENSMUSG00000005804	Bloc1s6
ENSMUSG00000005813	Metap1
ENSMUSG00000005823	Gpr108
ENSMUSG00000005846	Rsl1d1
ENSMUSG00000005871	Apc
ENSMUSG00000005873	Reep5
ENSMUSG00000005881	Ergic3
ENSMUSG00000005882	Uqcc1
ENSMUSG00000005886	Ncoa2
ENSMUSG00000005893	Nr2c2
ENSMUSG00000005897	Nr2c1
ENSMUSG00000005899	Smpd4
ENSMUSG00000005907	Pex1
ENSMUSG00000005917	Otx1
ENSMUSG00000005936	Kctd20
ENSMUSG00000005949	Ctns
ENSMUSG00000005950	P2rx5
ENSMUSG00000005951	Shpk
ENSMUSG00000005958	Ephb3
ENSMUSG00000005968	Tuft1
ENSMUSG00000005973	Rcn1
ENSMUSG00000005980	Dnase1
ENSMUSG00000005981	Trap1
ENSMUSG00000005982	Naa60
ENSMUSG00000005983	1700037C18Rik
ENSMUSG00000005986	Ankrd13d
ENSMUSG00000006005	Tpr
ENSMUSG00000006010	BC003331
ENSMUSG00000006014	Prg4
ENSMUSG00000006019	Dhx34
ENSMUSG00000006021	Kptn
ENSMUSG00000006024	Napa
ENSMUSG00000006050	Sra1
ENSMUSG00000006057	Atp5g1
ENSMUSG00000006058	Snf8
ENSMUSG00000006095	Tbcb
ENSMUSG00000006127	Inpp5k
ENSMUSG00000006134	Crkl
ENSMUSG00000006154	Eps8l1
ENSMUSG00000006169	Clint1
ENSMUSG00000006191	Cdkal1
ENSMUSG00000006205	Htra1
ENSMUSG00000006215	Zbtb17
ENSMUSG00000006218	Fam131c
ENSMUSG00000006219	Fblim1
ENSMUSG00000006235	Epor
ENSMUSG00000006241	Ccdc159
ENSMUSG00000006262	Mob1b
ENSMUSG00000006273	Atp6v1b2
ENSMUSG00000006276	Eps15l1
ENSMUSG00000006281	Tep1
ENSMUSG00000006288	Ttc5
ENSMUSG00000006289	Osgep
ENSMUSG00000006299	Aamp
ENSMUSG00000006301	Tmbim1
ENSMUSG00000006304	Arpc2
ENSMUSG00000006307	Kmt2b
ENSMUSG00000006310	Zbtb32
ENSMUSG00000006315	Tmem147
ENSMUSG00000006333	Rps9
ENSMUSG00000006335	Tfpt
ENSMUSG00000006342	Susd2
ENSMUSG00000006344	Ggt5
ENSMUSG00000006345	Ggt1
ENSMUSG00000006356	Crip2
ENSMUSG00000006360	Crip1
ENSMUSG00000006362	Cbfa2t3
ENSMUSG00000006369	Fbln1
ENSMUSG00000006373	Pgrmc1
ENSMUSG00000006378	Gcat
ENSMUSG00000006386	Tek
ENSMUSG00000006390	Elovl1
ENSMUSG00000006392	Med8
ENSMUSG00000006395	Hyi
ENSMUSG00000006398	Cdc20
ENSMUSG00000006403	Adamts4
ENSMUSG00000006411	Nectin4
ENSMUSG00000006412	Pfdn2
ENSMUSG00000006418	Rnf114
ENSMUSG00000006423	C330007P06Rik
ENSMUSG00000006435	Neurl1a
ENSMUSG00000006442	Srm
ENSMUSG00000006456	Rbm14
ENSMUSG00000006457	Actn3
ENSMUSG00000006463	Zdhhc24
ENSMUSG00000006464	Bbs1
ENSMUSG00000006471	Ndor1
ENSMUSG00000006476	Nsmf
ENSMUSG00000006494	Pdk1
ENSMUSG00000006498	Ptbp1
ENSMUSG00000006517	Mvd
ENSMUSG00000006519	Cyba
ENSMUSG00000006522	Itih3
ENSMUSG00000006526	Tmem110
ENSMUSG00000006527	Sfmbt1
ENSMUSG00000006567	Atp7b
ENSMUSG00000006575	Rundc3a
ENSMUSG00000006576	Slc4a3
ENSMUSG00000006585	Cdt1
ENSMUSG00000006586	Runx1t1
ENSMUSG00000006589	Aprt
ENSMUSG00000006599	Gtf2h1
ENSMUSG00000006611	Hfe
ENSMUSG00000006638	Abhd1
ENSMUSG00000006641	Slc5a6
ENSMUSG00000006649	Nphs1
ENSMUSG00000006651	Aplp1
ENSMUSG00000006673	Qrich1
ENSMUSG00000006675	P4htm
ENSMUSG00000006676	Usp19
ENSMUSG00000006678	Pola1
ENSMUSG00000006699	Cdc42
ENSMUSG00000006705	Pknox1
ENSMUSG00000006711	D130043K22Rik
ENSMUSG00000006715	Gmnn
ENSMUSG00000006717	Acot13
ENSMUSG00000006720	Zfp184
ENSMUSG00000006728	Cdk4
ENSMUSG00000006731	B4galnt1
ENSMUSG00000006732	Mettl1
ENSMUSG00000006736	Tspan31
ENSMUSG00000006740	Kif5b
ENSMUSG00000006763	Saal1
ENSMUSG00000006764	Tph2
ENSMUSG00000006782	Cnp
ENSMUSG00000006784	Ttc25
ENSMUSG00000006800	Sulf2
ENSMUSG00000006818	Sod2
ENSMUSG00000006850	Tmco6
ENSMUSG00000006906	Stambp
ENSMUSG00000006920	Ezh1
ENSMUSG00000006930	Hap1
ENSMUSG00000006931	P3h4
ENSMUSG00000006932	Ctnnb1
ENSMUSG00000006941	Eif1b
ENSMUSG00000006958	Chrd
ENSMUSG00000006998	Psmd2
ENSMUSG00000007021	Syngr3
ENSMUSG00000007029	Vars
ENSMUSG00000007033	Hspa1l
ENSMUSG00000007036	Abhd16a
ENSMUSG00000007038	Neu1
ENSMUSG00000007039	Ddah2
ENSMUSG00000007041	Clic1
ENSMUSG00000007050	Lsm2
ENSMUSG00000007080	Pole
ENSMUSG00000007097	Atp1a2
ENSMUSG00000007122	Casq1
ENSMUSG00000007207	Stx1a
ENSMUSG00000007216	Zfp775
ENSMUSG00000007338	Mrpl49
ENSMUSG00000007411	Mark3
ENSMUSG00000007415	Gatad1
ENSMUSG00000007458	M6pr
ENSMUSG00000007476	Lrrc8a
ENSMUSG00000007564	Ppp2r1a
ENSMUSG00000007570	Fance
ENSMUSG00000007589	Tinf2
ENSMUSG00000007594	Hapln4
ENSMUSG00000007603	Dus3l
ENSMUSG00000007610	Gtpbp3
ENSMUSG00000007613	Tgfbr1
ENSMUSG00000007617	Homer1
ENSMUSG00000007646	Rad51c
ENSMUSG00000007653	Gabrb2
ENSMUSG00000007655	Cav1
ENSMUSG00000007656	Arpp19
ENSMUSG00000007659	Bcl2l1
ENSMUSG00000007670	Khsrp
ENSMUSG00000007682	Dio2
ENSMUSG00000007721	Ccdc124
ENSMUSG00000007739	Cct4
ENSMUSG00000007777	0610009B22Rik
ENSMUSG00000007783	Cpt1c
ENSMUSG00000007805	Twist2
ENSMUSG00000007812	Zfp655
ENSMUSG00000007815	Rhoa
ENSMUSG00000007817	Zmiz1
ENSMUSG00000007827	Ankrd26
ENSMUSG00000007833	Aldh16a1
ENSMUSG00000007836	Hnrnpa0
ENSMUSG00000007837	Prrg2
ENSMUSG00000007850	Hnrnph1
ENSMUSG00000007867	Ift43
ENSMUSG00000007872	Id3
ENSMUSG00000007880	Arid1a
ENSMUSG00000007888	Crlf1
ENSMUSG00000007891	Ctsd
ENSMUSG00000007892	Rplp1
ENSMUSG00000007908	Hmgcll1
ENSMUSG00000007944	Ttc9b
ENSMUSG00000007950	Abhd8
ENSMUSG00000007987	Ift22
ENSMUSG00000007989	Fzd3
ENSMUSG00000008028	1700008O03Rik
ENSMUSG00000008035	Mid1ip1
ENSMUSG00000008036	Ap2s1
ENSMUSG00000008090	Fgfrl1
ENSMUSG00000008129	4930432K21Rik
ENSMUSG00000008136	Fhl2
ENSMUSG00000008140	Emc10
ENSMUSG00000008153	Clstn3
ENSMUSG00000008167	Fbxw9
ENSMUSG00000008200	Fnbp4
ENSMUSG00000008206	Cers4
ENSMUSG00000008226	Scrn3
ENSMUSG00000008301	Phax
ENSMUSG00000008305	Tle1
ENSMUSG00000008307	1700109H08Rik
ENSMUSG00000008318	Relt
ENSMUSG00000008333	Snrpb2
ENSMUSG00000008348	Ubc
ENSMUSG00000008373	Prpf31
ENSMUSG00000008384	Sertad1
ENSMUSG00000008393	Carhsp1
ENSMUSG00000008398	Elk3
ENSMUSG00000008429	Herpud2
ENSMUSG00000008435	Rdh13
ENSMUSG00000008450	Nutf2
ENSMUSG00000008475	Arpc5
ENSMUSG00000008489	Elavl2
ENSMUSG00000008496	Pou2f2
ENSMUSG00000008540	Mgst1
ENSMUSG00000008575	Nfib
ENSMUSG00000008604	Ubqln4
ENSMUSG00000008658	Rbfox1
ENSMUSG00000008668	Rps18
ENSMUSG00000008682	Rpl10
ENSMUSG00000008683	Rps15a
ENSMUSG00000008690	Ncaph2
ENSMUSG00000008730	Hipk1
ENSMUSG00000008734	Gprc5b
ENSMUSG00000008763	Man1a2
ENSMUSG00000008822	Acyp1
ENSMUSG00000008845	Cd163
ENSMUSG00000008855	Hdac5
ENSMUSG00000008859	Rala
ENSMUSG00000008892	Vdac3
ENSMUSG00000008958	Vps72
ENSMUSG00000008976	Gabpa
ENSMUSG00000008999	Bmp7
ENSMUSG00000009013	Dynll1
ENSMUSG00000009030	Pdcl
ENSMUSG00000009035	Tmem184b
ENSMUSG00000009073	Nf2
ENSMUSG00000009075	Cabp7
ENSMUSG00000009076	Zmat5
ENSMUSG00000009079	Ewsr1
ENSMUSG00000009090	Ap1b1
ENSMUSG00000009092	Derl3
ENSMUSG00000009112	Bcl2l13
ENSMUSG00000009207	Lnpk
ENSMUSG00000009216	Fam163b
ENSMUSG00000009246	Trpm5
ENSMUSG00000009281	Rarres2
ENSMUSG00000009291	Pttg1ip
ENSMUSG00000009292	Trpm2
ENSMUSG00000009293	Ube2g2
ENSMUSG00000009376	Met
ENSMUSG00000009378	Slc16a12
ENSMUSG00000009394	Syn2
ENSMUSG00000009406	Elk1
ENSMUSG00000009418	Nav1
ENSMUSG00000009470	Tnpo1
ENSMUSG00000009535	Rnmt
ENSMUSG00000009549	Srp14
ENSMUSG00000009555	Cdk9
ENSMUSG00000009563	Tor2a
ENSMUSG00000009566	Fpgs
ENSMUSG00000009569	Mkl2
ENSMUSG00000009575	Cbx5
ENSMUSG00000009585	Apobec3
ENSMUSG00000009614	Sardh
ENSMUSG00000009621	Vav2
ENSMUSG00000009630	Ppp2cb
ENSMUSG00000009633	G0s2
ENSMUSG00000009640	Dmap1
ENSMUSG00000009647	Mcu
ENSMUSG00000009681	Bcr
ENSMUSG00000009687	Fxyd5
ENSMUSG00000009731	Kcnd1
ENSMUSG00000009733	Tfcp2
ENSMUSG00000009739	Pou6f1
ENSMUSG00000009741	Ubp1
ENSMUSG00000009772	Nuak2
ENSMUSG00000009828	Ick
ENSMUSG00000009863	Sdhb
ENSMUSG00000009876	Cox4i2
ENSMUSG00000009894	Snap47
ENSMUSG00000009905	Kdsr
ENSMUSG00000009907	Vps4b
ENSMUSG00000009927	Rps25
ENSMUSG00000009995	Taz
ENSMUSG00000010021	Kif19a
ENSMUSG00000010025	Aldh3a2
ENSMUSG00000010044	Zmynd10
ENSMUSG00000010045	Tmem115
ENSMUSG00000010047	Hyal2
ENSMUSG00000010048	Ifrd2
ENSMUSG00000010051	Hyal1
ENSMUSG00000010054	Tusc2
ENSMUSG00000010057	Nprl2
ENSMUSG00000010064	Slc38a3
ENSMUSG00000010066	Cacna2d2
ENSMUSG00000010067	Rassf1
ENSMUSG00000010080	Epn3
ENSMUSG00000010086	Rnf112
ENSMUSG00000010095	Slc3a2
ENSMUSG00000010097	Nxf1
ENSMUSG00000010110	Stx5a
ENSMUSG00000010122	Slc47a1
ENSMUSG00000010136	Pifo
ENSMUSG00000010142	Tnfrsf13b
ENSMUSG00000010154	Spire2
ENSMUSG00000010175	Prox1
ENSMUSG00000010205	Raver1
ENSMUSG00000010277	2610507B11Rik
ENSMUSG00000010290	AI597479
ENSMUSG00000010307	Tmem86a
ENSMUSG00000010358	Ifi35
ENSMUSG00000010362	Rdm1
ENSMUSG00000010376	Nedd8
ENSMUSG00000010392	Gosr1
ENSMUSG00000010406	Mrpl52
ENSMUSG00000010453	Kansl3
ENSMUSG00000010461	Eya4
ENSMUSG00000010476	Ebf3
ENSMUSG00000010492	Uckl1os
ENSMUSG00000010505	Myt1
ENSMUSG00000010517	Faf1
ENSMUSG00000010529	Gm266
ENSMUSG00000010538	Tsacc
ENSMUSG00000010554	Mettl16
ENSMUSG00000010592	Dazl
ENSMUSG00000010607	Pigyl
ENSMUSG00000010608	Rbm25
ENSMUSG00000010609	Psen2
ENSMUSG00000010660	Plcd1
ENSMUSG00000010663	Fads1
ENSMUSG00000010721	Lmbr1
ENSMUSG00000010751	Tnfrsf22
ENSMUSG00000010755	Cars
ENSMUSG00000010797	Wnt2
ENSMUSG00000010803	Gabra1
ENSMUSG00000010825	Grid2ip
ENSMUSG00000010911	Apip
ENSMUSG00000010914	Pdhx
ENSMUSG00000010936	Vac14
ENSMUSG00000011096	Akt1s1
ENSMUSG00000011114	Tbrg1
ENSMUSG00000011148	Adssl1
ENSMUSG00000011154	Cfap161
ENSMUSG00000011158	Brf1
ENSMUSG00000011179	Odc1
ENSMUSG00000011254	Thg1l
ENSMUSG00000011256	Adam19
ENSMUSG00000011257	Pabpc4
ENSMUSG00000011305	Plin5
ENSMUSG00000011306	Sugp1
ENSMUSG00000011382	Dhdh
ENSMUSG00000011427	Zfp790
ENSMUSG00000011589	Fsd1
ENSMUSG00000011658	Fuz
ENSMUSG00000011751	Sptbn4
ENSMUSG00000011752	Pgam1
ENSMUSG00000011831	Evi5
ENSMUSG00000011832	Evi5l
ENSMUSG00000011837	Snapc2
ENSMUSG00000011877	Git1
ENSMUSG00000011884	Gltp
ENSMUSG00000011958	Bnip2
ENSMUSG00000011960	Ccnt1
ENSMUSG00000012017	Scarf2
ENSMUSG00000012076	Brms1l
ENSMUSG00000012114	Med15
ENSMUSG00000012117	Dhdds
ENSMUSG00000012126	Ubxn11
ENSMUSG00000012296	Tjap1
ENSMUSG00000012405	Rpl15
ENSMUSG00000012422	Tmem167
ENSMUSG00000012429	Mplkip
ENSMUSG00000012443	Kif11
ENSMUSG00000012483	Rpa3
ENSMUSG00000012535	Tnpo3
ENSMUSG00000012609	Ttll5
ENSMUSG00000012640	Zfp715
ENSMUSG00000012777	Acp4
ENSMUSG00000012819	Cdh23
ENSMUSG00000012848	Rps5
ENSMUSG00000013033	Adgrl1
ENSMUSG00000013076	Amotl1
ENSMUSG00000013089	Etv5
ENSMUSG00000013150	Gfod2
ENSMUSG00000013155	Enkd1
ENSMUSG00000013158	4933405L10Rik
ENSMUSG00000013160	Atp6v0d1
ENSMUSG00000013236	Ptprs
ENSMUSG00000013275	Slc41a1
ENSMUSG00000013367	Iglon5
ENSMUSG00000013419	Zfp651
ENSMUSG00000013465	Nelfb
ENSMUSG00000013483	Card14
ENSMUSG00000013495	Tmem175
ENSMUSG00000013523	Bcas1
ENSMUSG00000013539	Tango2
ENSMUSG00000013584	Aldh1a2
ENSMUSG00000013593	Ndufs2
ENSMUSG00000013622	Atraid
ENSMUSG00000013629	Cad
ENSMUSG00000013646	Sh3bp5l
ENSMUSG00000013662	Atad1
ENSMUSG00000013663	Pten
ENSMUSG00000013698	Pea15a
ENSMUSG00000013701	Timm23
ENSMUSG00000013707	Tnfaip8l2
ENSMUSG00000013736	Trnt1
ENSMUSG00000013766	Ly6g6e
ENSMUSG00000013787	Ehmt2
ENSMUSG00000013822	Elof1
ENSMUSG00000013833	Med16
ENSMUSG00000013846	St3gal1
ENSMUSG00000013858	Tmem259
ENSMUSG00000013878	Rnf170
ENSMUSG00000013921	Clip3
ENSMUSG00000013973	Dedd
ENSMUSG00000013997	Nit1
ENSMUSG00000014039	Prdm15
ENSMUSG00000014074	Rnf168
ENSMUSG00000014075	Tctex1d2
ENSMUSG00000014077	Chp1
ENSMUSG00000014158	Trpv4
ENSMUSG00000014164	Klhl3
ENSMUSG00000014177	Tvp23b
ENSMUSG00000014195	Dnajc7
ENSMUSG00000014226	Cacybp
ENSMUSG00000014232	Cluap1
ENSMUSG00000014243	Zswim7
ENSMUSG00000014245	Pigl
ENSMUSG00000014294	Ndufa2
ENSMUSG00000014301	Pam16
ENSMUSG00000014303	Glis2
ENSMUSG00000014313	Cox6c
ENSMUSG00000014329	Bicc1
ENSMUSG00000014349	Ube2z
ENSMUSG00000014353	Tmem87b
ENSMUSG00000014355	Anapc1
ENSMUSG00000014361	Mertk
ENSMUSG00000014402	Tsg101
ENSMUSG00000014418	Hps5
ENSMUSG00000014426	Map3k4
ENSMUSG00000014444	Piezo1
ENSMUSG00000014470	Rnf166
ENSMUSG00000014496	Ankrd28
ENSMUSG00000014498	Ankrd52
ENSMUSG00000014503	Pkd2l2
ENSMUSG00000014504	Srp19
ENSMUSG00000014547	Wdfy2
ENSMUSG00000014550	Rbsn
ENSMUSG00000014551	Mrps25
ENSMUSG00000014554	Dguok
ENSMUSG00000014592	Camta1
ENSMUSG00000014599	Csf1
ENSMUSG00000014601	Strip1
ENSMUSG00000014602	Kif1a
ENSMUSG00000014606	Slc25a11
ENSMUSG00000014633	Cmc2
ENSMUSG00000014668	Chfr
ENSMUSG00000014686	Ceacam16
ENSMUSG00000014748	Tex261
ENSMUSG00000014763	Fam120b
ENSMUSG00000014767	Tbp
ENSMUSG00000014769	Psmb1
ENSMUSG00000014771	Pdcd2
ENSMUSG00000014773	Dll1
ENSMUSG00000014776	Nol3
ENSMUSG00000014778	Fhod1
ENSMUSG00000014786	Slc9a5
ENSMUSG00000014791	Elmo3
ENSMUSG00000014813	Stc1
ENSMUSG00000014837	4931428F04Rik
ENSMUSG00000014846	Tppp3
ENSMUSG00000014850	Msh3
ENSMUSG00000014852	Adamts13
ENSMUSG00000014856	Tmem208
ENSMUSG00000014859	E2f4
ENSMUSG00000014867	Surf4
ENSMUSG00000014873	Surf2
ENSMUSG00000014905	Dnajb9
ENSMUSG00000014907	Naf1
ENSMUSG00000014932	Yes1
ENSMUSG00000014956	Ppp1cb
ENSMUSG00000014959	Gorasp2
ENSMUSG00000014980	Tsen15
ENSMUSG00000015002	Efr3a
ENSMUSG00000015013	Trappc2l
ENSMUSG00000015016	Acsf3
ENSMUSG00000015023	Ddx19a
ENSMUSG00000015027	Galns
ENSMUSG00000015053	Gata2
ENSMUSG00000015083	C8g
ENSMUSG00000015085	Entpd2
ENSMUSG00000015087	Rabl6
ENSMUSG00000015090	Ptgds
ENSMUSG00000015092	Edf1
ENSMUSG00000015093	Clic3
ENSMUSG00000015094	Npdc1
ENSMUSG00000015095	Fbxw5
ENSMUSG00000015112	Slc25a13
ENSMUSG00000015120	Ube2i
ENSMUSG00000015126	Tsr3
ENSMUSG00000015127	Unkl
ENSMUSG00000015133	Lrrk1
ENSMUSG00000015143	Actn1
ENSMUSG00000015149	Sirt2
ENSMUSG00000015165	Hnrnpl
ENSMUSG00000015176	Nolc1
ENSMUSG00000015189	Casd1
ENSMUSG00000015202	Cnksr3
ENSMUSG00000015214	Mtmr1
ENSMUSG00000015217	Hmgb3
ENSMUSG00000015222	Map2
ENSMUSG00000015224	Cyp2j9
ENSMUSG00000015243	Abca1
ENSMUSG00000015247	Nipsnap3b
ENSMUSG00000015289	Lage3
ENSMUSG00000015290	Ubl4a
ENSMUSG00000015291	Gdi1
ENSMUSG00000015305	Sash1
ENSMUSG00000015312	Gadd45b
ENSMUSG00000015335	Zdhhc12
ENSMUSG00000015337	Endog
ENSMUSG00000015341	Golga7
ENSMUSG00000015342	Xk
ENSMUSG00000015354	Pcolce2
ENSMUSG00000015357	Clpx
ENSMUSG00000015363	Trabd
ENSMUSG00000015377	Dennd6b
ENSMUSG00000015396	Cd83
ENSMUSG00000015461	Atf6b
ENSMUSG00000015467	Egfl8
ENSMUSG00000015468	Notch4
ENSMUSG00000015474	Ppt2
ENSMUSG00000015476	Prrt1
ENSMUSG00000015478	Rnf5
ENSMUSG00000015484	Fam163a
ENSMUSG00000015488	Cacfd1
ENSMUSG00000015501	Hivep2
ENSMUSG00000015522	Arnt
ENSMUSG00000015536	Mocs2
ENSMUSG00000015542	Nat9
ENSMUSG00000015568	Lpl
ENSMUSG00000015575	Atp6v0e
ENSMUSG00000015597	Zfp318
ENSMUSG00000015599	Ttbk1
ENSMUSG00000015605	Srf
ENSMUSG00000015647	Lama5
ENSMUSG00000015652	Steap1
ENSMUSG00000015653	Steap2
ENSMUSG00000015656	Hspa8
ENSMUSG00000015659	Serac1
ENSMUSG00000015668	Pdzd11
ENSMUSG00000015671	Psma2
ENSMUSG00000015672	Mrpl32
ENSMUSG00000015697	Setdb1
ENSMUSG00000015709	Arnt2
ENSMUSG00000015711	Prune1
ENSMUSG00000015714	Cers2
ENSMUSG00000015733	Capza2
ENSMUSG00000015745	Plekho1
ENSMUSG00000015747	Vps45
ENSMUSG00000015748	Prpf3
ENSMUSG00000015749	Anp32e
ENSMUSG00000015750	Aph1a
ENSMUSG00000015755	Tab2
ENSMUSG00000015757	Ppil4
ENSMUSG00000015759	Cnih1
ENSMUSG00000015766	Eps8
ENSMUSG00000015776	Med22
ENSMUSG00000015790	Surf1
ENSMUSG00000015804	Med28
ENSMUSG00000015806	Qdpr
ENSMUSG00000015829	Tnr
ENSMUSG00000015837	Sqstm1
ENSMUSG00000015839	Nfe2l2
ENSMUSG00000015843	Rxrg
ENSMUSG00000015846	Rxra
ENSMUSG00000015850	Adamtsl4
ENSMUSG00000015852	Fcrls
ENSMUSG00000015869	Prpsap1
ENSMUSG00000015879	Fam184b
ENSMUSG00000015880	Ncapg
ENSMUSG00000015882	Lcorl
ENSMUSG00000015889	Lta4h
ENSMUSG00000015932	Dstn
ENSMUSG00000015937	H2afy
ENSMUSG00000015942	Gtf2ird2
ENSMUSG00000015943	Bola1
ENSMUSG00000015944	Gatsl2
ENSMUSG00000015947	Fcgr1
ENSMUSG00000015950	Ncf1
ENSMUSG00000015957	Wnt11
ENSMUSG00000015961	Adss
ENSMUSG00000015966	Il17rb
ENSMUSG00000015968	Cacna1d
ENSMUSG00000015970	Chdh
ENSMUSG00000015971	Actr8
ENSMUSG00000015980	Lrrc27
ENSMUSG00000015981	Stk32c
ENSMUSG00000015994	Fnta
ENSMUSG00000016018	Skiv2l2
ENSMUSG00000016024	Lbp
ENSMUSG00000016028	Celsr1
ENSMUSG00000016087	Fli1
ENSMUSG00000016128	Stard13
ENSMUSG00000016150	Tenm1
ENSMUSG00000016179	Camk1g
ENSMUSG00000016181	Diexf
ENSMUSG00000016194	Hsd11b1
ENSMUSG00000016200	Syt14
ENSMUSG00000016206	H2-M3
ENSMUSG00000016239	Lonrf3
ENSMUSG00000016252	Atp5e
ENSMUSG00000016253	Nelfcd
ENSMUSG00000016256	Ctsz
ENSMUSG00000016257	Prelid3b
ENSMUSG00000016262	Sertad4
ENSMUSG00000016308	Ube2a
ENSMUSG00000016319	Slc25a5
ENSMUSG00000016344	Ppdpf
ENSMUSG00000016346	Kcnq2
ENSMUSG00000016349	Eef1a2
ENSMUSG00000016356	Col20a1
ENSMUSG00000016382	Pls3
ENSMUSG00000016386	Mpped2
ENSMUSG00000016409	Nkap
ENSMUSG00000016427	Ndufa1
ENSMUSG00000016477	E2f3
ENSMUSG00000016481	Cr1l
ENSMUSG00000016487	Ppfibp1
ENSMUSG00000016493	Cd46
ENSMUSG00000016494	Cd34
ENSMUSG00000016495	Plgrkt
ENSMUSG00000016496	Cd274
ENSMUSG00000016503	Gtf3a
ENSMUSG00000016510	Mtif3
ENSMUSG00000016520	Lnx2
ENSMUSG00000016526	Dyrk3
ENSMUSG00000016528	Mapkapk2
ENSMUSG00000016534	Lamp2
ENSMUSG00000016541	Atxn10
ENSMUSG00000016552	Foxred2
ENSMUSG00000016554	Eif3d
ENSMUSG00000016559	H3f3b
ENSMUSG00000016619	Nup50
ENSMUSG00000016624	Phf21b
ENSMUSG00000016637	Ift27
ENSMUSG00000016664	Pacsin2
ENSMUSG00000016757	Ttll12
ENSMUSG00000016763	Scube1
ENSMUSG00000016831	Tox4
ENSMUSG00000016833	Mrps18c
ENSMUSG00000016918	Sulf1
ENSMUSG00000016921	Srsf6
ENSMUSG00000016933	Plcg1
ENSMUSG00000016940	Kctd2
ENSMUSG00000016942	Tmprss6
ENSMUSG00000016946	Kctd5
ENSMUSG00000016984	Etaa1
ENSMUSG00000016995	Matn4
ENSMUSG00000017007	Rbpjl
ENSMUSG00000017009	Sdc4
ENSMUSG00000017057	Il13ra1
ENSMUSG00000017119	Nbr1
ENSMUSG00000017132	Cyth1
ENSMUSG00000017144	Rnd3
ENSMUSG00000017146	Brca1
ENSMUSG00000017167	Cntnap1
ENSMUSG00000017176	Nt5c3b
ENSMUSG00000017188	Coa3
ENSMUSG00000017210	Med24
ENSMUSG00000017221	Psmd3
ENSMUSG00000017264	Exosc10
ENSMUSG00000017286	Glod4
ENSMUSG00000017288	Vps53
ENSMUSG00000017291	Taok1
ENSMUSG00000017299	Dnttip1
ENSMUSG00000017307	Acot8
ENSMUSG00000017314	Mpp2
ENSMUSG00000017344	Vtn
ENSMUSG00000017376	Nlk
ENSMUSG00000017386	Traf4
ENSMUSG00000017390	Aldoc
ENSMUSG00000017400	Stac2
ENSMUSG00000017404	Rpl19
ENSMUSG00000017405	Nek8
ENSMUSG00000017412	Cacnb4
ENSMUSG00000017417	Plxdc1
ENSMUSG00000017418	Arl5b
ENSMUSG00000017421	Zfp207
ENSMUSG00000017428	Psmd11
ENSMUSG00000017446	C1qtnf1
ENSMUSG00000017466	Timp2
ENSMUSG00000017478	Zc3h18
ENSMUSG00000017485	Top2b
ENSMUSG00000017491	Rarb
ENSMUSG00000017493	Igfbp4
ENSMUSG00000017548	Suz12
ENSMUSG00000017550	Atad5
ENSMUSG00000017561	Crlf3
ENSMUSG00000017615	Tnfaip1
ENSMUSG00000017631	Abr
ENSMUSG00000017639	Rab11fip4
ENSMUSG00000017664	Slc35c2
ENSMUSG00000017667	Zfp334
ENSMUSG00000017670	Elmo2
ENSMUSG00000017677	Wsb1
ENSMUSG00000017679	Ttpal
ENSMUSG00000017686	Rhot1
ENSMUSG00000017692	Rhbdl3
ENSMUSG00000017707	Serinc3
ENSMUSG00000017713	Tha1
ENSMUSG00000017715	Pgs1
ENSMUSG00000017718	Afmid
ENSMUSG00000017721	Pigt
ENSMUSG00000017723	Wfdc2
ENSMUSG00000017724	Etv4
ENSMUSG00000017734	Dbndd2
ENSMUSG00000017737	Mmp9
ENSMUSG00000017740	Slc12a5
ENSMUSG00000017747	Ghdc
ENSMUSG00000017754	Pltp
ENSMUSG00000017756	Slc12a7
ENSMUSG00000017760	Ctsa
ENSMUSG00000017764	Zswim1
ENSMUSG00000017765	Slc12a4
ENSMUSG00000017767	Spata25
ENSMUSG00000017774	Myo1c
ENSMUSG00000017776	Crk
ENSMUSG00000017778	Cox7c
ENSMUSG00000017781	Pitpna
ENSMUSG00000017801	Mlx
ENSMUSG00000017802	Retreg3
ENSMUSG00000017830	Dhx58
ENSMUSG00000017831	Rab5a
ENSMUSG00000017837	Nkiras2
ENSMUSG00000017843	Ppp2r5c
ENSMUSG00000017858	Ift52
ENSMUSG00000017868	Sgk2
ENSMUSG00000017897	Eya2
ENSMUSG00000017929	B4galt5
ENSMUSG00000017943	Gdap1l1
ENSMUSG00000017969	Ptgis
ENSMUSG00000017978	Cadps2
ENSMUSG00000017999	Ddx27
ENSMUSG00000018001	Cyth3
ENSMUSG00000018008	Cyth4
ENSMUSG00000018012	Rac3
ENSMUSG00000018040	Rrp7a
ENSMUSG00000018042	Cyb5r3
ENSMUSG00000018068	Ints2
ENSMUSG00000018076	Med13l
ENSMUSG00000018102	Hist1h2bc
ENSMUSG00000018126	Baiap2l2
ENSMUSG00000018143	Mafk
ENSMUSG00000018160	Med1
ENSMUSG00000018166	Erbb3
ENSMUSG00000018167	Stard3
ENSMUSG00000018169	Mfng
ENSMUSG00000018171	Vmp1
ENSMUSG00000018189	Uchl5
ENSMUSG00000018196	Glrx2
ENSMUSG00000018199	Trove2
ENSMUSG00000018209	Stk4
ENSMUSG00000018217	Pmp22
ENSMUSG00000018238	Gdf9
ENSMUSG00000018239	Zcchc10
ENSMUSG00000018286	Psmb6
ENSMUSG00000018287	Spag7
ENSMUSG00000018293	Pfn1
ENSMUSG00000018322	Tomm34
ENSMUSG00000018326	Ywhab
ENSMUSG00000018334	Ksr1
ENSMUSG00000018339	Gpx3
ENSMUSG00000018340	Anxa6
ENSMUSG00000018341	Il12rb2
ENSMUSG00000018347	Zkscan6
ENSMUSG00000018362	Kpna2
ENSMUSG00000018363	Smurf2
ENSMUSG00000018372	Cep95
ENSMUSG00000018377	Vezf1
ENSMUSG00000018378	Cuedc1
ENSMUSG00000018379	Srsf1
ENSMUSG00000018381	Abi3
ENSMUSG00000018387	Shroom1
ENSMUSG00000018395	Kif3a
ENSMUSG00000018398	Sept8
ENSMUSG00000018401	Mtmr4
ENSMUSG00000018405	Mrm1
ENSMUSG00000018411	Mapt
ENSMUSG00000018412	Kansl1
ENSMUSG00000018415	Gid4
ENSMUSG00000018417	Myo1b
ENSMUSG00000018425	Dhx40
ENSMUSG00000018427	Ypel2
ENSMUSG00000018428	Akap1
ENSMUSG00000018433	Nol11
ENSMUSG00000018442	Derl2
ENSMUSG00000018446	C1qbp
ENSMUSG00000018449	Rpain
ENSMUSG00000018451	6330403K07Rik
ENSMUSG00000018459	Slc13a3
ENSMUSG00000018470	Kcnab3
ENSMUSG00000018474	Chd3
ENSMUSG00000018476	Kdm6b
ENSMUSG00000018481	Appbp2
ENSMUSG00000018500	Adora2b
ENSMUSG00000018501	Ncor1
ENSMUSG00000018507	Trpv2
ENSMUSG00000018509	Cenpv
ENSMUSG00000018537	Pcgf2
ENSMUSG00000018541	Cwc25
ENSMUSG00000018547	Pip4k2b
ENSMUSG00000018548	Trim37
ENSMUSG00000018554	Ybx2
ENSMUSG00000018559	Ctdnep1
ENSMUSG00000018565	Elp5
ENSMUSG00000018566	Slc2a4
ENSMUSG00000018567	Gabarap
ENSMUSG00000018572	Phf23
ENSMUSG00000018574	Acadvl
ENSMUSG00000018581	Dnah11
ENSMUSG00000018583	G3bp1
ENSMUSG00000018585	Atox1
ENSMUSG00000018589	Glra2
ENSMUSG00000018593	Sparc
ENSMUSG00000018599	Mief2
ENSMUSG00000018604	Tbx3
ENSMUSG00000018634	Crhr1
ENSMUSG00000018648	Dusp14
ENSMUSG00000018651	Tada2a
ENSMUSG00000018654	Ikzf1
ENSMUSG00000018659	Pnpo
ENSMUSG00000018661	Cog1
ENSMUSG00000018666	Cbx1
ENSMUSG00000018669	Cdk5rap3
ENSMUSG00000018672	Copz2
ENSMUSG00000018677	Slc25a39
ENSMUSG00000018678	Sp2
ENSMUSG00000018697	Aatf
ENSMUSG00000018707	Dync1h1
ENSMUSG00000018727	Cpsf4l
ENSMUSG00000018733	Pex12
ENSMUSG00000018736	Ndel1
ENSMUSG00000018740	Slc25a35
ENSMUSG00000018750	Zbtb4
ENSMUSG00000018752	Tnfsfm13
ENSMUSG00000018761	Mpdu1
ENSMUSG00000018765	Fxr2
ENSMUSG00000018770	Atp5g3
ENSMUSG00000018774	Cd68
ENSMUSG00000018796	Acsl1
ENSMUSG00000018800	Abca5
ENSMUSG00000018809	Smyd4
ENSMUSG00000018819	Lsp1
ENSMUSG00000018820	Zfyve27
ENSMUSG00000018821	Avpi1
ENSMUSG00000018830	Myh11
ENSMUSG00000018841	Rad51d
ENSMUSG00000018844	Fndc8
ENSMUSG00000018846	Pank3
ENSMUSG00000018848	Rars
ENSMUSG00000018849	Wwc1
ENSMUSG00000018858	Mrpl58
ENSMUSG00000018861	Fdxr
ENSMUSG00000018865	Sult4a1
ENSMUSG00000018882	Mrpl45
ENSMUSG00000018899	Irf1
ENSMUSG00000018900	Slc22a5
ENSMUSG00000018906	P4ha2
ENSMUSG00000018909	Arrb1
ENSMUSG00000018920	Cxcl16
ENSMUSG00000018921	Pelp1
ENSMUSG00000018923	Med11
ENSMUSG00000018927	Ccl6
ENSMUSG00000018931	Natd1
ENSMUSG00000018932	Map2k3
ENSMUSG00000018965	Ywhah
ENSMUSG00000018974	Sart3
ENSMUSG00000018983	E2f2
ENSMUSG00000018995	Nars2
ENSMUSG00000018999	Slc35b4
ENSMUSG00000019027	Dnah1
ENSMUSG00000019039	Dalrd3
ENSMUSG00000019054	Fis1
ENSMUSG00000019055	Plod1
ENSMUSG00000019066	Rab3d
ENSMUSG00000019080	Mfsd3
ENSMUSG00000019082	Slc25a22
ENSMUSG00000019087	Atp6ap1
ENSMUSG00000019088	Dnase1l1
ENSMUSG00000019122	Ccl9
ENSMUSG00000019124	Scrn1
ENSMUSG00000019132	BC005537
ENSMUSG00000019139	Isyna1
ENSMUSG00000019143	Hars2
ENSMUSG00000019146	Cacng2
ENSMUSG00000019158	Tmem160
ENSMUSG00000019173	Rab5c
ENSMUSG00000019179	Mdh2
ENSMUSG00000019188	H13
ENSMUSG00000019189	Rnf145
ENSMUSG00000019194	Scn1b
ENSMUSG00000019210	Atp6v1e1
ENSMUSG00000019214	Chtf18
ENSMUSG00000019230	Lhx9
ENSMUSG00000019232	Etnppl
ENSMUSG00000019235	Rps6kl1
ENSMUSG00000019254	Ppp1r12c
ENSMUSG00000019256	Ahr
ENSMUSG00000019261	Map1s
ENSMUSG00000019295	Tmem129
ENSMUSG00000019297	Nop9
ENSMUSG00000019302	Atp6v0a1
ENSMUSG00000019303	Psmc3ip
ENSMUSG00000019320	Noxo1
ENSMUSG00000019338	Zfp687
ENSMUSG00000019359	Gdpd2
ENSMUSG00000019362	D8Ertd738e
ENSMUSG00000019370	Calm3
ENSMUSG00000019373	Cops3
ENSMUSG00000019428	Fkbp8
ENSMUSG00000019432	Ddx39b
ENSMUSG00000019433	Gipc1
ENSMUSG00000019437	Tlcd1
ENSMUSG00000019461	Plscr3
ENSMUSG00000019464	Ptger1
ENSMUSG00000019467	Arhgef25
ENSMUSG00000019470	Xab2
ENSMUSG00000019471	Cdc37
ENSMUSG00000019478	Rab4a
ENSMUSG00000019487	Trip10
ENSMUSG00000019494	Cops6
ENSMUSG00000019505	Ubb
ENSMUSG00000019518	Ap4m1
ENSMUSG00000019528	Gyg
ENSMUSG00000019539	Rcn3
ENSMUSG00000019558	Slc6a8
ENSMUSG00000019564	Arid3a
ENSMUSG00000019577	Pdk4
ENSMUSG00000019578	Ubxn6
ENSMUSG00000019579	Mydgf
ENSMUSG00000019590	Cyb561
ENSMUSG00000019647	Sema6a
ENSMUSG00000019659	Ccdc12
ENSMUSG00000019689	Fmc1
ENSMUSG00000019699	Akt3
ENSMUSG00000019710	Mrpl24
ENSMUSG00000019715	Gle1
ENSMUSG00000019718	L3hypdh
ENSMUSG00000019726	Lyst
ENSMUSG00000019731	Slc35e1
ENSMUSG00000019732	Calr3
ENSMUSG00000019734	Tmc4
ENSMUSG00000019738	Polr2i
ENSMUSG00000019761	Krt10
ENSMUSG00000019762	Iyd
ENSMUSG00000019763	Rmnd1
ENSMUSG00000019768	Esr1
ENSMUSG00000019772	Vip
ENSMUSG00000019773	Fbxo5
ENSMUSG00000019774	Mtrf1l
ENSMUSG00000019775	Rgs17
ENSMUSG00000019777	Hdac2
ENSMUSG00000019782	Rwdd1
ENSMUSG00000019785	Clvs2
ENSMUSG00000019789	Hey2
ENSMUSG00000019790	Stxbp5
ENSMUSG00000019791	Hint3
ENSMUSG00000019792	Trmt11
ENSMUSG00000019794	Katna1
ENSMUSG00000019795	Pcmt1
ENSMUSG00000019796	Lrp11
ENSMUSG00000019797	1700021F05Rik
ENSMUSG00000019802	Sec63
ENSMUSG00000019803	Nr2e1
ENSMUSG00000019804	Snx3
ENSMUSG00000019806	Aig1
ENSMUSG00000019808	Adat2
ENSMUSG00000019809	Pex3
ENSMUSG00000019810	Fuca2
ENSMUSG00000019813	Cep57l1
ENSMUSG00000019814	Ltv1
ENSMUSG00000019817	Plagl1
ENSMUSG00000019818	Cd164
ENSMUSG00000019820	Utrn
ENSMUSG00000019822	Smpd2
ENSMUSG00000019823	Mical1
ENSMUSG00000019826	Zbtb24
ENSMUSG00000019828	Grm1
ENSMUSG00000019831	Wasf1
ENSMUSG00000019832	Rab32
ENSMUSG00000019837	Gtf3c6
ENSMUSG00000019838	Slc16a10
ENSMUSG00000019841	Rev3l
ENSMUSG00000019842	Traf3ip2
ENSMUSG00000019843	Fyn
ENSMUSG00000019845	Tube1
ENSMUSG00000019846	Lama4
ENSMUSG00000019848	Popdc3
ENSMUSG00000019849	Prep
ENSMUSG00000019850	Tnfaip3
ENSMUSG00000019851	Perp
ENSMUSG00000019852	Arfgef3
ENSMUSG00000019853	Hebp2
ENSMUSG00000019854	Reps1
ENSMUSG00000019856	Fam184a
ENSMUSG00000019857	Asf1a
ENSMUSG00000019861	Gopc
ENSMUSG00000019863	Qrsl1
ENSMUSG00000019864	Rtn4ip1
ENSMUSG00000019865	Nmbr
ENSMUSG00000019868	Vta1
ENSMUSG00000019872	Smpdl3a
ENSMUSG00000019873	Reep3
ENSMUSG00000019874	Fabp7
ENSMUSG00000019876	Pkib
ENSMUSG00000019877	Serinc1
ENSMUSG00000019878	Hsf2
ENSMUSG00000019880	Rspo3
ENSMUSG00000019883	Echdc1
ENSMUSG00000019888	Mgat4c
ENSMUSG00000019889	Ptprk
ENSMUSG00000019890	Nts
ENSMUSG00000019891	Dcbld1
ENSMUSG00000019892	Lrriq1
ENSMUSG00000019894	Slc6a15
ENSMUSG00000019897	Ccdc59
ENSMUSG00000019899	Lama2
ENSMUSG00000019906	Lin7a
ENSMUSG00000019907	Ppp1r12a
ENSMUSG00000019916	P4ha1
ENSMUSG00000019917	Sept10
ENSMUSG00000019920	Lims1
ENSMUSG00000019923	Zwint
ENSMUSG00000019927	Ube2d1
ENSMUSG00000019929	Dcn
ENSMUSG00000019935	Slc17a8
ENSMUSG00000019936	Epyc
ENSMUSG00000019943	Atp2b1
ENSMUSG00000019944	Rhobtb1
ENSMUSG00000019945	Cabcoco1
ENSMUSG00000019947	Arid5b
ENSMUSG00000019948	Actr6
ENSMUSG00000019951	Uhrf1bp1l
ENSMUSG00000019952	Poc1b
ENSMUSG00000019960	Dusp6
ENSMUSG00000019961	Tmpo
ENSMUSG00000019966	Kitl
ENSMUSG00000019969	Psen1
ENSMUSG00000019970	Sgk1
ENSMUSG00000019971	Cep290
ENSMUSG00000019975	Ikbip
ENSMUSG00000019977	Hbs1l
ENSMUSG00000019978	Epb41l2
ENSMUSG00000019979	Apaf1
ENSMUSG00000019982	Myb
ENSMUSG00000019984	Med23
ENSMUSG00000019986	Ahi1
ENSMUSG00000019988	Nedd1
ENSMUSG00000019990	Pde7b
ENSMUSG00000019996	Map7
ENSMUSG00000019997	Ctgf
ENSMUSG00000019998	Stx7
ENSMUSG00000020000	Moxd1
ENSMUSG00000020003	Pex7
ENSMUSG00000020009	Ifngr1
ENSMUSG00000020014	Cfap54
ENSMUSG00000020015	Cdk17
ENSMUSG00000020018	Snrpf
ENSMUSG00000020019	Ntn4
ENSMUSG00000020021	Fgd6
ENSMUSG00000020022	Ndufa12
ENSMUSG00000020023	Tmcc3
ENSMUSG00000020024	Cep83
ENSMUSG00000020027	Socs2
ENSMUSG00000020029	Nudt4
ENSMUSG00000020032	Nuak1
ENSMUSG00000020034	Tcp11l2
ENSMUSG00000020037	Rfx4
ENSMUSG00000020038	Cry1
ENSMUSG00000020042	Btbd11
ENSMUSG00000020044	Timp3
ENSMUSG00000020048	Hsp90b1
ENSMUSG00000020052	Ascl1
ENSMUSG00000020053	Igf1
ENSMUSG00000020056	Washc3
ENSMUSG00000020059	Sycp3
ENSMUSG00000020063	Sirt1
ENSMUSG00000020064	Herc4
ENSMUSG00000020069	Hnrnph3
ENSMUSG00000020070	Rufy2
ENSMUSG00000020074	Ccar1
ENSMUSG00000020075	Ddx21
ENSMUSG00000020076	Ddx50
ENSMUSG00000020077	Srgn
ENSMUSG00000020078	Vps26a
ENSMUSG00000020079	Supv3l1
ENSMUSG00000020080	Hkdc1
ENSMUSG00000020083	Fam241b
ENSMUSG00000020085	Aifm2
ENSMUSG00000020086	H2afy2
ENSMUSG00000020087	Tysnd1
ENSMUSG00000020088	Sar1a
ENSMUSG00000020089	Ppa1
ENSMUSG00000020090	Npffr1
ENSMUSG00000020091	Eif4ebp2
ENSMUSG00000020092	Pald1
ENSMUSG00000020096	Tbata
ENSMUSG00000020097	Sgpl1
ENSMUSG00000020098	Pcbd1
ENSMUSG00000020099	Unc5b
ENSMUSG00000020100	Slc29a3
ENSMUSG00000020101	Vsir
ENSMUSG00000020102	Slc16a7
ENSMUSG00000020105	Lrig3
ENSMUSG00000020107	Anapc16
ENSMUSG00000020108	Ddit4
ENSMUSG00000020109	Dnajb12
ENSMUSG00000020111	Micu1
ENSMUSG00000020114	Cand1
ENSMUSG00000020115	Tbk1
ENSMUSG00000020116	Pno1
ENSMUSG00000020120	Plek
ENSMUSG00000020121	Srgap1
ENSMUSG00000020122	Egfr
ENSMUSG00000020124	Usp15
ENSMUSG00000020128	Vps54
ENSMUSG00000020130	Tbc1d15
ENSMUSG00000020131	Pcsk4
ENSMUSG00000020132	Rab21
ENSMUSG00000020133	2310011J03Rik
ENSMUSG00000020134	Peli1
ENSMUSG00000020135	Apc2
ENSMUSG00000020137	Thap2
ENSMUSG00000020142	Slc1a4
ENSMUSG00000020143	Dock2
ENSMUSG00000020149	Rab1a
ENSMUSG00000020150	Gamt
ENSMUSG00000020151	Ptprr
ENSMUSG00000020152	Actr2
ENSMUSG00000020153	Ndufs7
ENSMUSG00000020154	Ptprb
ENSMUSG00000020156	Mum1
ENSMUSG00000020160	Meis1
ENSMUSG00000020163	Uqcr11
ENSMUSG00000020164	Kcnmb4os1
ENSMUSG00000020166	Cnot2
ENSMUSG00000020167	Tcf3
ENSMUSG00000020169	Best3
ENSMUSG00000020170	Frs2
ENSMUSG00000020171	Yeats4
ENSMUSG00000020173	Cobl
ENSMUSG00000020175	Rab36
ENSMUSG00000020176	Grb10
ENSMUSG00000020178	Adora2a
ENSMUSG00000020180	Snrpd3
ENSMUSG00000020181	Nav3
ENSMUSG00000020182	Ddc
ENSMUSG00000020183	Cpm
ENSMUSG00000020184	Mdm2
ENSMUSG00000020186	Csrp2
ENSMUSG00000020189	Osbpl8
ENSMUSG00000020190	Mknk2
ENSMUSG00000020193	Zpbp
ENSMUSG00000020196	Cabin1
ENSMUSG00000020198	Ap3d1
ENSMUSG00000020205	Phlda1
ENSMUSG00000020211	Sf3a2
ENSMUSG00000020212	Mdm1
ENSMUSG00000020216	Jsrp1
ENSMUSG00000020219	Timm13
ENSMUSG00000020220	Vps13d
ENSMUSG00000020224	Llph
ENSMUSG00000020225	Tmbim4
ENSMUSG00000020228	Helb
ENSMUSG00000020230	Prmt2
ENSMUSG00000020231	Dip2a
ENSMUSG00000020232	Hmg20b
ENSMUSG00000020234	4930404N11Rik
ENSMUSG00000020235	Fzr1
ENSMUSG00000020238	Ncln
ENSMUSG00000020241	Col6a2
ENSMUSG00000020246	Hcfc2
ENSMUSG00000020248	Nfyb
ENSMUSG00000020250	Txnrd1
ENSMUSG00000020251	Glt8d2
ENSMUSG00000020253	Ppm1m
ENSMUSG00000020255	D10Wsu102e
ENSMUSG00000020256	Aldh1l2
ENSMUSG00000020257	Wdr82
ENSMUSG00000020258	Glyctk
ENSMUSG00000020260	Pofut2
ENSMUSG00000020261	Slc36a1
ENSMUSG00000020262	Adarb1
ENSMUSG00000020263	Appl2
ENSMUSG00000020265	Sumo3
ENSMUSG00000020267	Hint1
ENSMUSG00000020268	Lyrm7
ENSMUSG00000020271	Fbxw11
ENSMUSG00000020272	Stk10
ENSMUSG00000020273	Papolg
ENSMUSG00000020275	Rel
ENSMUSG00000020277	Pfkl
ENSMUSG00000020280	Pus10
ENSMUSG00000020282	Rhbdf1
ENSMUSG00000020283	Pex13
ENSMUSG00000020284	1810043G02Rik
ENSMUSG00000020287	Mpg
ENSMUSG00000020288	Ahsa2
ENSMUSG00000020289	Nprl3
ENSMUSG00000020290	Xpo1
ENSMUSG00000020297	Nsg2
ENSMUSG00000020300	Cpeb4
ENSMUSG00000020303	Stc2
ENSMUSG00000020305	Asb3
ENSMUSG00000020307	Cdc34
ENSMUSG00000020308	Tpgs1
ENSMUSG00000020309	Chac2
ENSMUSG00000020311	Erlec1
ENSMUSG00000020312	Shc2
ENSMUSG00000020315	Sptbn1
ENSMUSG00000020319	Wdpcp
ENSMUSG00000020321	Mdh1
ENSMUSG00000020323	Prss57
ENSMUSG00000020325	Fstl3
ENSMUSG00000020326	Ccng1
ENSMUSG00000020327	Fgf22
ENSMUSG00000020328	Nudcd2
ENSMUSG00000020329	Polrmt
ENSMUSG00000020331	Hcn2
ENSMUSG00000020333	Acsl6
ENSMUSG00000020334	Slc22a4
ENSMUSG00000020335	Zfp354b
ENSMUSG00000020340	Cyfip2
ENSMUSG00000020346	Mgat1
ENSMUSG00000020349	Ppp2ca
ENSMUSG00000020357	Flt4
ENSMUSG00000020358	Hnrnpab
ENSMUSG00000020359	Phykpl
ENSMUSG00000020361	Hspa4
ENSMUSG00000020362	Cnot6
ENSMUSG00000020363	Gfpt2
ENSMUSG00000020364	Zfp354a
ENSMUSG00000020366	Mapk9
ENSMUSG00000020368	Canx
ENSMUSG00000020372	Rack1
ENSMUSG00000020374	Rasgef1c
ENSMUSG00000020375	Rufy1
ENSMUSG00000020376	Rnf130
ENSMUSG00000020377	Ltc4s
ENSMUSG00000020380	Rad50
[truncated: 14,438 more rows]

## Sheet: Table S2
Table S2. The 2,092 differentially expressed gene list.
The table lists 2,092 differentially expressed genes between Htr3a-/- and wild type mice.
Ensembl_id	Gene_name	DESeq2_baseMean	DESeq2_log2FoldChange	DESeq2_lfcSE	DESeq2_stat	DESeq2_pvalue	DESeq2_padj	edgeR_logFC	edgeR_logCPM	edgeR_PValue
ENSMUSG00000000093	Tbx2	114.925	1.10296	0.285358	3.86518	0.000111008	0.00333904	1.11648	0.844935	7.03285e-05
ENSMUSG00000000197	Nalcn	3246.12	0.349028	0.1237	2.82157	0.00477898	0.0435057	0.360493	5.64016	0.00404598
ENSMUSG00000000202	Btbd17	2655.56	-0.47877	0.16392	-2.92077	0.00349172	0.035184	-0.463312	5.34703	0.00384075
ENSMUSG00000000276	Dgke	2646.82	0.544656	0.141584	3.84687	0.000119638	0.00352292	0.55563	5.34638	9.42319e-05
ENSMUSG00000000392	Fap	36.1375	-2.20304	0.604255	-3.64588	0.000266477	0.00620916	-2.17468	-0.779811	2.64834e-05
ENSMUSG00000000402	Egfl6	186.731	-0.786829	0.222804	-3.53148	0.000413244	0.00853599	-0.774098	1.5311	0.00100855
ENSMUSG00000000416	Cttnbp2	6624.6	0.5859	0.144528	4.0539	5.03711e-05	0.0019217	0.597321	6.66959	4.14144e-05
ENSMUSG00000000530	Acvrl1	273.612	0.734904	0.210437	3.49228	0.000478919	0.00949386	0.748205	2.08051	0.00077831
ENSMUSG00000000532	Acvr1b	5685.86	0.622862	0.134837	4.61938	3.84888e-06	0.000314089	0.635787	6.44806	1.77573e-06
ENSMUSG00000000567	Sox9	4141.69	-0.731536	0.148029	-4.94184	7.73887e-07	9.93289e-05	-0.717965	5.98822	7.30305e-07
ENSMUSG00000000627	Sema4f	3106.78	0.563543	0.143519	3.92661	8.61518e-05	0.00279963	0.57659	5.57668	4.01817e-05
ENSMUSG00000000740	Rpl13	36051.7	-0.406383	0.132327	-3.07105	0.00213306	0.0258205	-0.393475	9.1098	0.00288683
ENSMUSG00000000805	Car4	1811.36	0.496548	0.136263	3.64404	0.000268396	0.00622201	0.509158	4.79922	0.000237528
ENSMUSG00000000811	Txnrd3	247.75	-0.762853	0.200018	-3.81393	0.000136776	0.00389522	-0.75021	1.93458	0.00044426
ENSMUSG00000000881	Dlg3	16596.5	0.345349	0.116051	2.97584	0.0029219	0.0317086	0.357493	7.99294	0.00278966
ENSMUSG00000000901	Mmp11	7953.3	-0.465274	0.131964	-3.52577	0.000422248	0.00867276	-0.451439	6.92953	0.000534281
ENSMUSG00000000957	Mmp14	1781.91	-0.584302	0.191677	-3.04837	0.00230087	0.0271187	-0.56911	4.77304	0.00387868
ENSMUSG00000001089	Luzp1	4134.03	0.520487	0.15075	3.45264	0.000555128	0.0104258	0.532556	5.98926	0.000363093
ENSMUSG00000001260	Gabrg1	716.636	-0.722908	0.202201	-3.5752	0.000349958	0.00757258	-0.711849	3.46176	0.000957952
ENSMUSG00000001270	Ckb	99738	-0.423158	0.131565	-3.21633	0.0012984	0.0183303	-0.409933	10.5778	0.00190366
ENSMUSG00000001289	Pfdn5	8066.45	-0.441116	0.136468	-3.23237	0.0012277	0.0177174	-0.428589	6.95002	0.00143299
ENSMUSG00000001313	Rnd2	11615.5	-0.432203	0.14857	-2.90909	0.00362482	0.0360215	-0.418908	7.47596	0.00437547
ENSMUSG00000001520	Nrip2	1749.96	0.482166	0.131131	3.67698	0.00023601	0.005777	0.495483	4.74879	0.000195683
ENSMUSG00000001604	Tcea3	61.6777	-1.70276	0.409151	-4.1617	3.15894e-05	0.00141592	-1.68474	-0.0398444	7.42499e-06
ENSMUSG00000001632	Brpf1	2710.37	0.358391	0.123202	2.90896	0.00362629	0.0360215	0.371408	5.37954	0.00278167
ENSMUSG00000001663	Gstt1	541.342	-0.611843	0.186915	-3.27337	0.00106273	0.0160761	-0.598679	3.05703	0.00249844
ENSMUSG00000001665	Gstt3	226.274	-1.14279	0.224648	-5.08701	3.63762e-07	5.3385e-05	-1.12877	1.80173	2.21209e-06
ENSMUSG00000001700	Gramd3	1402.36	-0.520609	0.176511	-2.94944	0.00318347	0.0334506	-0.507302	4.4291	0.00556397
ENSMUSG00000001761	Smo	3531.9	-0.517656	0.163777	-3.16074	0.00157371	0.0208887	-0.502669	5.75827	0.00166207
ENSMUSG00000001827	Folr1	648.321	-3.3593	0.764168	-4.39602	1.10254e-05	0.000682451	-3.34185	3.30834	3.12107e-12
ENSMUSG00000001864	Aif1l	735.657	-0.727852	0.178249	-4.08334	4.43938e-05	0.00177556	-0.713521	3.49886	0.000162771
ENSMUSG00000001891	Ugp2	3631.8	-0.628232	0.155172	-4.04861	5.15229e-05	0.00193722	-0.616704	5.80029	6.7914e-05
ENSMUSG00000001930	Vwf	681.67	0.628714	0.153701	4.0905	4.30443e-05	0.00174071	0.641223	3.39142	9.93524e-05
ENSMUSG00000001946	Esam	306.795	0.728976	0.198036	3.68102	0.000232301	0.00572046	0.740315	2.2481	0.000581134
ENSMUSG00000001985	Grik3	1902.32	0.960585	0.161584	5.9448	2.76798e-09	1.19933e-06	0.974021	4.87104	2.18024e-09
ENSMUSG00000001995	Sipa1l2	6743.23	0.500825	0.127505	3.9279	8.56917e-05	0.00279466	0.513694	6.69429	5.86383e-05
ENSMUSG00000002043	Trappc6a	696.849	-0.551961	0.149664	-3.688	0.000226024	0.00564028	-0.539168	3.42047	0.000835226
ENSMUSG00000002058	Unc119	2047.75	-0.452159	0.129128	-3.50163	0.000462428	0.00925772	-0.438447	4.97311	0.000782641
ENSMUSG00000002103	Acp2	3633.9	0.374451	0.117156	3.19616	0.00139271	0.0192149	0.386863	5.80249	0.00112186
ENSMUSG00000002233	Rhoc	1274.48	-0.630407	0.156987	-4.01565	5.92814e-05	0.00213624	-0.616459	4.28947	0.000129051
ENSMUSG00000002249	Tead3	213.358	-0.776894	0.230482	-3.37074	0.000749673	0.0126907	-0.762697	1.72303	0.00178643
ENSMUSG00000002265	Peg3	5960.15	0.427949	0.152868	2.79946	0.00511879	0.0452757	0.440025	6.51723	0.00445932
ENSMUSG00000002266	Zim1	175.285	1.023	0.247582	4.13196	3.5968e-05	0.00153313	1.03353	1.4487	9.16754e-05
ENSMUSG00000002274	Metrn	6358.08	-0.685198	0.133335	-5.13892	2.76326e-07	4.4898e-05	-0.671731	6.60622	3.62247e-07
ENSMUSG00000002332	Dhrs1	4110.51	-0.328307	0.117219	-2.8008	0.00509767	0.0452178	-0.315517	5.97823	0.00709335
ENSMUSG00000002346	Slc25a42	2572.27	0.500729	0.154516	3.24063	0.00119266	0.017405	0.514815	5.30476	0.00076514
ENSMUSG00000002395	Use1	5566.58	-0.508372	0.1357	-3.74629	0.00017947	0.00472541	-0.495384	6.41465	0.000188028
ENSMUSG00000002459	Rgs20	1448.25	-0.64741	0.156506	-4.13666	3.52402e-05	0.00152096	-0.635212	4.47455	7.23525e-05
ENSMUSG00000002475	Abhd3	3409.33	-0.598785	0.121588	-4.92471	8.44873e-07	0.000105308	-0.586586	5.70831	1.70466e-06
ENSMUSG00000002489	Tiam1	9130.29	0.524527	0.122179	4.29309	1.76203e-05	0.00097933	0.536711	7.13113	1.44385e-05
ENSMUSG00000002580	Mien1	3365.29	-0.369577	0.110429	-3.34675	0.000817652	0.013389	-0.356957	5.68998	0.00172099
ENSMUSG00000002602	Axl	4161.25	-0.476303	0.121596	-3.91709	8.96233e-05	0.00286637	-0.463377	5.99545	0.000117018
ENSMUSG00000002661	Alkbh7	1248.8	-0.463441	0.138718	-3.34088	0.000835132	0.0135713	-0.450047	4.26098	0.00195125
ENSMUSG00000002748	Baz1b	6337.47	0.456197	0.151431	3.01258	0.00259038	0.0293889	0.46912	6.60546	0.00206887
ENSMUSG00000002768	Mea1	5096.93	-0.369779	0.130672	-2.82983	0.00465721	0.0426672	-0.356398	6.28802	0.00520956
ENSMUSG00000002804	Nudt14	555.854	-0.544459	0.170419	-3.19483	0.00139912	0.0192742	-0.531125	3.09479	0.00321373
ENSMUSG00000002831	Plin4	208.036	1.81244	0.574401	3.15536	0.00160302	0.0211084	1.81941	1.68681	3.9419e-06
ENSMUSG00000002847	Pla1a	33.0763	2.13853	0.556429	3.84332	0.000121382	0.00355946	2.13478	-0.89857	3.67943e-06
ENSMUSG00000002881	Nab1	969.109	-0.455492	0.15372	-2.96312	0.00304541	0.0326526	-0.444156	3.89686	0.0065346
ENSMUSG00000002910	Arrdc2	997.639	0.726915	0.153399	4.73873	2.15061e-06	0.000204905	0.740311	3.9402	3.53647e-06
ENSMUSG00000002980	Bcam	677.842	-0.590453	0.203226	-2.90541	0.00366777	0.0363343	-0.575163	3.37912	0.00676814
ENSMUSG00000002985	Apoe	242932	-0.508789	0.14444	-3.5225	0.000427499	0.00874115	-0.495444	11.862	0.00062669
ENSMUSG00000003153	Slc2a3	5838.28	0.610398	0.136148	4.48335	7.34818e-06	0.000518303	0.622748	6.48687	5.02462e-06
ENSMUSG00000003166	Dgcr2	7086.11	0.361107	0.128117	2.81858	0.00482363	0.0437589	0.374138	6.7651	0.00326906
ENSMUSG00000003199	Mpnd	7134.4	-0.411603	0.133928	-3.07332	0.00211692	0.0256996	-0.398324	6.77281	0.00244642
ENSMUSG00000003316	Glg1	8680.22	0.655435	0.137775	4.75728	1.96218e-06	0.00018893	0.667751	7.05862	1.23414e-06
ENSMUSG00000003346	Abhd17a	20289.1	-0.445525	0.141445	-3.14982	0.00163372	0.0213888	-0.431638	8.28001	0.00193139
ENSMUSG00000003476	Crhr2	128.514	-1.25528	0.307643	-4.0803	4.49774e-05	0.00179103	-1.23778	0.990266	6.80823e-05
ENSMUSG00000003531	Dgcr6	5356.41	-0.361514	0.128079	-2.82258	0.00476395	0.043434	-0.348891	6.35986	0.0057028
ENSMUSG00000003559	As3mt	647.592	-0.630182	0.202772	-3.10783	0.00188464	0.0236203	-0.61759	3.31463	0.00398018
ENSMUSG00000003644	Rps6ka1	1328.91	-0.506061	0.14501	-3.48984	0.000483314	0.00953942	-0.492485	4.34946	0.000879831
ENSMUSG00000003849	Nqo1	364.295	-0.69178	0.229659	-3.01221	0.00259355	0.0294065	-0.678699	2.48695	0.00583111
ENSMUSG00000003970	Rpl8	23591.5	-0.367779	0.124936	-2.94374	0.0032427	0.0337783	-0.355097	8.49829	0.00466979
ENSMUSG00000003974	Grm3	1697.87	-0.653926	0.14991	-4.36212	1.28807e-05	0.000773609	-0.641301	4.7042	3.0776e-05
ENSMUSG00000004032	Gstm5	11620.2	-0.390794	0.138426	-2.82312	0.00475593	0.0434044	-0.378886	7.47722	0.00623476
ENSMUSG00000004043	Stat5a	172.821	-0.859847	0.228851	-3.75724	0.0001718	0.00459873	-0.845585	1.41879	0.000415668
ENSMUSG00000004105	Angptl2	215.839	-1.02603	0.290028	-3.5377	0.000403632	0.00841206	-1.01097	1.73429	0.00118041
ENSMUSG00000004110	Cacna1e	12058.3	1.01182	0.1744	5.80173	6.5636e-09	2.48843e-06	1.02373	7.53449	1.62273e-08
ENSMUSG00000004113	Cacna1b	4386.87	0.81189	0.16195	5.01322	5.35268e-07	7.3794e-05	0.824502	6.0754	3.17765e-07
ENSMUSG00000004360	9330159F19Rik	2220.87	0.509623	0.160089	3.18336	0.00145574	0.0197404	0.521411	5.09427	0.0013992
ENSMUSG00000004383	Large1	7094.26	0.399122	0.128035	3.11728	0.00182526	0.0231172	0.411458	6.76685	0.00123554
ENSMUSG00000004558	Ndrg2	89788.1	-0.572501	0.155367	-3.68484	0.000228846	0.0056815	-0.55989	10.4262	0.000345366
ENSMUSG00000004610	Etfb	3563.2	-0.38155	0.134072	-2.84586	0.00442921	0.0412463	-0.368609	5.77172	0.00471233
ENSMUSG00000004655	Aqp1	439.923	-3.66828	0.653774	-5.61093	2.01245e-08	5.81311e-06	-3.6505	2.74941	3.9981e-17
ENSMUSG00000004677	Myo9b	2917.54	0.58286	0.199123	2.92714	0.00342098	0.0348616	0.597246	5.48766	0.00391783
ENSMUSG00000004791	Pgf	251.348	-0.574826	0.196805	-2.92079	0.00349146	0.035184	-0.560968	1.95586	0.0076976
ENSMUSG00000004885	Crabp2	168.758	-0.85934	0.298139	-2.88235	0.00394723	0.038188	-0.846875	1.38436	0.00765959
ENSMUSG00000004892	Bcan	20054.9	-0.377421	0.125366	-3.01056	0.00260767	0.0294842	-0.363537	8.26372	0.00370066
ENSMUSG00000004902	Slc25a18	5704.93	-0.573248	0.17366	-3.30098	0.000963479	0.0150411	-0.559559	6.45033	0.00135464
ENSMUSG00000005125	Ndrg1	5543.65	-0.527402	0.144499	-3.64988	0.000262366	0.00613776	-0.51332	6.40895	0.000302407
ENSMUSG00000005268	Prlr	287.286	-3.17058	0.275147	-11.5232	1.00747e-30	1.83339e-26	-3.15337	2.14352	2.45061e-24
ENSMUSG00000005338	Cadm3	17240	0.41982	0.139637	3.00651	0.00264265	0.0297777	0.432436	8.04779	0.00190078
ENSMUSG00000005360	Slc1a3	39494.3	-0.414552	0.126358	-3.28077	0.00103523	0.0157518	-0.402477	9.2423	0.00194354
ENSMUSG00000005374	Tbl2	1550.16	0.440838	0.13522	3.26015	0.00111353	0.0165962	0.453077	4.57477	0.0011141
ENSMUSG00000005506	Celf1	9136.72	0.461458	0.134454	3.43209	0.000598944	0.0109725	0.473342	7.13287	0.000537414
ENSMUSG00000005533	Igf1r	2338.16	0.419319	0.138454	3.02857	0.00245716	0.028283	0.432623	5.16686	0.00177902
ENSMUSG00000005534	Insr	1897.41	0.477446	0.137471	3.47306	0.000514563	0.00987765	0.489258	4.86664	0.000524473
ENSMUSG00000005580	Adcy9	3874.87	0.78933	0.170984	4.6164	3.90463e-06	0.000314985	0.801838	5.8954	2.13102e-06
ENSMUSG00000005682	Pan2	766.625	0.492073	0.166132	2.96193	0.00305713	0.0326873	0.505403	3.56137	0.00421187
ENSMUSG00000005716	Pvalb	2803.97	-0.58518	0.13812	-4.23676	2.26768e-05	0.0011495	-0.571999	5.42553	2.11721e-05
ENSMUSG00000005803	Sqor	387.597	-0.674453	0.16964	-3.97578	7.01482e-05	0.00244083	-0.661681	2.57643	0.00036538
ENSMUSG00000005899	Smpd4	1747.98	0.538243	0.184307	2.92036	0.00349633	0.035184	0.552012	4.74894	0.00363661
ENSMUSG00000005973	Rcn1	934.978	-0.404223	0.131844	-3.06591	0.00217005	0.0260837	-0.391975	3.84487	0.00700771
ENSMUSG00000006333	Rps9	20687.7	-0.368041	0.13181	-2.79222	0.00523482	0.0459916	-0.35533	8.30874	0.00685034
ENSMUSG00000006386	Tek	230.722	0.848544	0.214507	3.95579	7.62835e-05	0.00256051	0.859777	1.8402	0.000178922
ENSMUSG00000006476	Nsmf	96518	-0.410079	0.119887	-3.42055	0.00062495	0.0112491	-0.396954	10.5305	0.00114869
ENSMUSG00000006517	Mvd	2005.49	-0.422497	0.136264	-3.10059	0.00193137	0.0240569	-0.408424	4.94296	0.00274369
ENSMUSG00000006711	D130043K22Rik	952.758	0.87546	0.186178	4.70228	2.57268e-06	0.000230628	0.888789	3.87548	5.42429e-06
ENSMUSG00000006740	Kif5b	10092.4	-0.527559	0.176739	-2.98497	0.00283609	0.0310163	-0.516801	7.27471	0.00461953
ENSMUSG00000006784	Ttc25	86.5133	-0.952768	0.323109	-2.94875	0.00319059	0.0334846	-0.938386	0.442692	0.00218443
ENSMUSG00000006931	P3h4	1388.1	-0.524908	0.12743	-4.1192	3.80192e-05	0.00160156	-0.512197	4.41308	0.000152424
ENSMUSG00000007039	Ddah2	1575.65	-0.476938	0.148263	-3.21684	0.00129611	0.0183126	-0.46395	4.59532	0.00177005
ENSMUSG00000007097	Atp1a2	75611.2	-0.375851	0.112345	-3.34551	0.000821307	0.0134166	-0.36272	10.1789	0.00211276
ENSMUSG00000007476	Lrrc8a	2060.94	0.3679	0.12256	3.0018	0.00268391	0.0299951	0.381165	4.98447	0.0024487
ENSMUSG00000007872	Id3	3143.72	-0.606303	0.142376	-4.25847	2.05827e-05	0.00107944	-0.593573	5.5911	2.17827e-05
ENSMUSG00000007888	Crlf1	2715.68	0.658534	0.139837	4.70929	2.48586e-06	0.000228473	0.671801	5.38306	1.17846e-06
ENSMUSG00000007892	Rplp1	47202.3	-0.465132	0.135022	-3.44486	0.000571347	0.0105944	-0.452747	9.4987	0.000836383
ENSMUSG00000007950	Abhd8	24863.4	-0.429716	0.12831	-3.34905	0.000810884	0.0133543	-0.415725	8.57382	0.00122757
ENSMUSG00000008035	Mid1ip1	13220.5	-0.655441	0.151561	-4.32459	1.52816e-05	0.000885651	-0.641633	7.6621	2.02489e-05
ENSMUSG00000008090	Fgfrl1	1836.57	-0.772906	0.157433	-4.90944	9.13381e-07	0.000111574	-0.758969	4.81601	1.73786e-06
ENSMUSG00000008658	Rbfox1	22053.6	0.407376	0.120633	3.37699	0.000732832	0.0124987	0.418753	8.40325	0.000738895
ENSMUSG00000008668	Rps18	13957.3	-0.375894	0.12981	-2.89572	0.00378285	0.0370707	-0.363462	7.74124	0.00505789
ENSMUSG00000008682	Rpl10	18657.8	-0.395157	0.117466	-3.36402	0.000768158	0.0129291	-0.382516	8.16004	0.00146194
ENSMUSG00000008855	Hdac5	17204.6	-0.465092	0.138973	-3.34663	0.000818002	0.013389	-0.451123	8.04213	0.00097254
ENSMUSG00000008999	Bmp7	666.844	-0.826302	0.234416	-3.52495	0.00042357	0.00868053	-0.812929	3.35559	0.00122415
ENSMUSG00000009075	Cabp7	32525.6	-0.333579	0.121351	-2.74889	0.00597983	0.0499408	-0.321157	8.96162	0.00884135
ENSMUSG00000009216	Fam163b	20971.3	0.485737	0.153351	3.16748	0.00153767	0.0205544	0.497936	8.32977	0.00100645
ENSMUSG00000009418	Nav1	4771.08	0.764698	0.174606	4.37956	1.18922e-05	0.000733607	0.777722	6.19693	1.18778e-05
ENSMUSG00000009569	Mkl2	8966.91	0.538584	0.150798	3.57157	0.00035485	0.00766021	0.549924	7.10518	0.000255337
ENSMUSG00000009863	Sdhb	8468.64	-0.341465	0.1168	-2.92351	0.00346105	0.0351082	-0.329047	7.02072	0.00564835
ENSMUSG00000010064	Slc38a3	4013.7	-0.792501	0.136794	-5.79338	6.89852e-09	2.56203e-06	-0.77835	5.94205	3.87677e-09
ENSMUSG00000010080	Epn3	433.902	-2.04174	0.517285	-3.94703	7.91258e-05	0.00263724	-2.02226	2.73034	3.74762e-09
ENSMUSG00000010086	Rnf112	23230.1	0.585494	0.144738	4.04521	5.2276e-05	0.00195343	0.598909	8.47892	4.1142e-05
ENSMUSG00000010122	Slc47a1	211.8	-1.17791	0.320726	-3.67263	0.000240066	0.00583235	-1.16261	1.70477	0.000892101
ENSMUSG00000010136	Pifo	105.156	-1.77065	0.352834	-5.01837	5.2111e-07	7.23905e-05	-1.75316	0.712217	7.8349e-07
ENSMUSG00000010175	Prox1	6993.74	0.704674	0.132394	5.32254	1.0233e-07	2.04637e-05	0.715762	6.74784	1.08806e-07
ENSMUSG00000010307	Tmem86a	1018.23	-0.568045	0.166866	-3.4042	0.000663586	0.0116789	-0.555019	3.96532	0.00119378
ENSMUSG00000010362	Rdm1	507.022	-0.793989	0.187731	-4.22939	2.34324e-05	0.00116828	-0.780435	2.96229	9.12584e-05
ENSMUSG00000010505	Myt1	733.093	0.587175	0.193392	3.03619	0.00239588	0.0278706	0.599171	3.49826	0.00370316
ENSMUSG00000010660	Plcd1	869.188	-0.459483	0.159866	-2.87417	0.00405093	0.0388941	-0.445194	3.73843	0.00786922
ENSMUSG00000010663	Fads1	18203.7	-0.384973	0.13117	-2.93492	0.00333635	0.0343799	-0.372242	8.12442	0.00458454
ENSMUSG00000011877	Git1	37452.3	-0.404812	0.138903	-2.91436	0.00356422	0.0356376	-0.391058	9.16435	0.0043492
ENSMUSG00000011960	Ccnt1	1904-08-05 03:24:28	0.370956	0.126496	2.93256	0.00336175	0.0344854	0.382726	4.69015	0.00402848
ENSMUSG00000012405	Rpl15	13436.1	-0.346477	0.122427	-2.83007	0.00465374	0.0426672	-0.33423	7.6865	0.00691082
ENSMUSG00000012848	Rps5	14858.5	-0.427222	0.141912	-3.01046	0.00260851	0.0294842	-0.414608	7.83112	0.00308998
ENSMUSG00000013033	Adgrl1	33886.1	0.449282	0.151987	2.95606	0.00311601	0.0330838	0.463216	9.02238	0.00217705
ENSMUSG00000013523	Bcas1	13716	-0.565177	0.160337	-3.52494	0.00042358	0.00868053	-0.552748	7.71565	0.000550872
ENSMUSG00000014039	Prdm15	754.212	0.583497	0.181037	3.22308	0.00126822	0.0180055	0.597158	3.53836	0.00177559
ENSMUSG00000014158	Trpv4	333.201	-2.43391	0.619724	-3.92741	8.58668e-05	0.00279536	-2.41576	2.35178	2.31247e-09
ENSMUSG00000014164	Klhl3	4138.85	0.516601	0.140693	3.67182	0.00024083	0.00583235	0.529162	5.99094	0.000150928
ENSMUSG00000014294	Ndufa2	5055.42	-0.375211	0.131658	-2.84989	0.00437338	0.0409187	-0.362976	6.27682	0.00521794
ENSMUSG00000014313	Cox6c	17054.4	-0.377855	0.134565	-2.80797	0.00498554	0.0446598	-0.365688	8.03066	0.00677114
ENSMUSG00000014668	Chfr	1448.5	0.421489	0.140355	3.00302	0.00267314	0.0299543	0.433912	4.47782	0.00298726
ENSMUSG00000014786	Slc9a5	1038.04	0.555383	0.158521	3.50354	0.000459124	0.00922201	0.568186	3.99659	0.000509862
ENSMUSG00000014932	Yes1	597.482	-0.572634	0.197744	-2.89584	0.00378145	0.0370707	-0.561341	3.20018	0.00759254
ENSMUSG00000015053	Gata2	153.583	0.869406	0.27748	3.13322	0.00172902	0.022306	0.883871	1.25683	0.00203152
ENSMUSG00000015085	Entpd2	1075.67	-0.489739	0.147355	-3.32353	0.000888848	0.0142513	-0.47567	4.04496	0.00180591
ENSMUSG00000015090	Ptgds	40095.4	-0.661776	0.182904	-3.61815	0.000296717	0.00671598	-0.6498	9.26328	0.000616734
ENSMUSG00000015222	Map2	57061.5	-0.556219	0.151692	-3.66677	0.000245632	0.00590331	-0.545203	9.77341	0.000441627
ENSMUSG00000015305	Sash1	7379.29	-0.553658	0.131583	-4.20766	2.58026e-05	0.0012455	-0.54014	6.82226	4.91412e-05
ENSMUSG00000015354	Pcolce2	332.56	-0.766849	0.213982	-3.58371	0.00033875	0.00740044	-0.751697	2.35543	0.000934487
ENSMUSG00000015377	Dennd6b	1506.26	0.608873	0.165276	3.68398	0.000229624	0.00568531	0.622166	4.53421	0.000205961
ENSMUSG00000015484	Fam163a	1570.86	-0.524829	0.146402	-3.58486	0.000337265	0.00738574	-0.510502	4.59105	0.000548668
ENSMUSG00000015597	Zfp318	1844.51	0.41748	0.140414	2.97321	0.00294698	0.0318842	0.429314	4.82563	0.00278314
ENSMUSG00000015652	Steap1	137.526	-2.66792	0.857097	-3.11274	0.00185361	0.0233729	-2.6477	1.08481	1.23503e-06
ENSMUSG00000015653	Steap2	488.182	-1.18395	0.211223	-5.60522	2.0799e-08	5.82307e-06	-1.16928	2.90637	2.04562e-07
ENSMUSG00000015659	Serac1	660.145	0.612067	0.192961	3.17197	0.00151407	0.0203044	0.624163	3.34814	0.00252736
ENSMUSG00000015766	Eps8	2331.06	-0.469958	0.124977	-3.76036	0.000169672	0.00456084	-0.457578	5.16091	0.000407046
ENSMUSG00000015806	Qdpr	15566.5	-0.624484	0.137319	-4.54768	5.42414e-06	0.000402892	-0.611728	7.89824	8.50496e-06
ENSMUSG00000015829	Tnr	6969.4	0.842159	0.128037	6.57748	4.78504e-11	4.14658e-08	0.853789	6.74271	5.10348e-11
ENSMUSG00000015843	Rxrg	187.067	-0.681715	0.225667	-3.02089	0.0025203	0.0287731	-0.66714	1.53317	0.00482694
ENSMUSG00000015850	Adamtsl4	410.934	-0.552591	0.176877	-3.12415	0.00178322	0.0227408	-0.538759	2.66176	0.0052475
ENSMUSG00000015852	Fcrls	2128.82	-0.393488	0.138563	-2.83978	0.00451445	0.0417449	-0.379773	5.02904	0.00593574
ENSMUSG00000015943	Bola1	1038.47	-0.395877	0.139895	-2.82981	0.0046575	0.0426672	-0.382615	3.99503	0.00958034
ENSMUSG00000015968	Cacna1d	2077.98	0.900331	0.171867	5.23855	1.61844e-07	2.85945e-05	0.913205	4.99879	2.09335e-07
ENSMUSG00000016024	Lbp	698.278	-1.62257	0.531579	-3.05236	0.0022705	0.0269168	-1.60616	3.41808	1.34058e-06
ENSMUSG00000016200	Syt14	739.346	0.512596	0.141219	3.62979	0.000283655	0.00649303	0.524589	3.50947	0.000778703
ENSMUSG00000016252	Atp5e	11205.8	-0.39373	0.127634	-3.08483	0.0020367	0.0249756	-0.38116	7.42459	0.00299804
ENSMUSG00000016257	Prelid3b	2015.32	-0.329125	0.114399	-2.877	0.00401473	0.0386152	-0.316764	4.95113	0.00946128
ENSMUSG00000016262	Sertad4	1327.17	0.465994	0.153502	3.03575	0.00239934	0.0278706	0.478158	4.34993	0.00210429
ENSMUSG00000016346	Kcnq2	26801.8	0.46005	0.151713	3.03237	0.0024264	0.027982	0.473422	8.68484	0.00195141
ENSMUSG00000016356	Col20a1	245.589	0.690458	0.2369	2.91456	0.00356193	0.0356376	0.703876	1.93024	0.0054417
ENSMUSG00000016427	Ndufa1	3720.56	-0.467178	0.16212	-2.88169	0.00395549	0.0382382	-0.455417	5.83483	0.00445005
ENSMUSG00000016763	Scube1	958.813	0.836033	0.218767	3.82158	0.000132601	0.00380611	0.849482	3.88352	0.000239271
ENSMUSG00000016918	Sulf1	519.377	-2.1727	0.215911	-10.0629	8.05777e-24	7.33177e-20	-2.15721	2.99277	2.64571e-20
ENSMUSG00000017390	Aldoc	101843	-0.47732	0.150805	-3.16515	0.00155002	0.0206495	-0.464481	10.6081	0.00216009
ENSMUSG00000017400	Stac2	8695.56	-0.459592	0.128491	-3.57684	0.000347769	0.00755547	-0.446085	7.05811	0.000458642
ENSMUSG00000017404	Rpl19	21518.1	-0.405087	0.139021	-2.91385	0.00357002	0.0356376	-0.392724	8.36545	0.00440808
ENSMUSG00000017405	Nek8	237.997	-0.810246	0.214237	-3.782	0.000155572	0.00428305	-0.796513	1.87837	0.000523619
ENSMUSG00000017670	Elmo2	13270.7	0.394107	0.123299	3.19637	0.00139171	0.0192149	0.406623	7.67014	0.00107183
ENSMUSG00000017723	Wfdc2	90.2348	-3.10558	0.442144	-7.0239	2.15754e-12	3.27191e-09	-3.08152	0.483562	1.82034e-11
ENSMUSG00000017740	Slc12a5	28950.3	0.476639	0.147058	3.24117	0.00119042	0.0173862	0.490312	8.79535	0.000782876
ENSMUSG00000017747	Ghdc	471.008	-0.502842	0.157493	-3.19279	0.00140905	0.0193816	-0.489439	2.85765	0.00482788
ENSMUSG00000017765	Slc12a4	2071.17	-0.428242	0.135698	-3.15584	0.00160035	0.0211038	-0.414211	4.98925	0.00219538
ENSMUSG00000017778	Cox7c	13736.5	-0.447775	0.135282	-3.30993	0.000933209	0.0147546	-0.435099	7.71801	0.00121462
ENSMUSG00000017929	B4galt5	2684.62	0.6086	0.129424	4.70237	2.57162e-06	0.000230628	0.620906	5.36647	1.84132e-06
ENSMUSG00000018459	Slc13a3	1148.07	-0.533361	0.157412	-3.38831	0.00070325	0.0121306	-0.520533	4.13962	0.00143025
ENSMUSG00000018500	Adora2b	276.958	-0.793986	0.187366	-4.23763	2.25893e-05	0.00114827	-0.780462	2.09417	0.000106761
ENSMUSG00000018554	Ybx2	205.447	0.695856	0.234149	2.97185	0.00296011	0.0319757	0.709257	1.67371	0.00416204
ENSMUSG00000018567	Gabarap	10176.5	-0.330276	0.118727	-2.78181	0.00540562	0.0466519	-0.317625	7.28568	0.00845383
ENSMUSG00000018574	Acadvl	3454.65	-0.411769	0.114522	-3.59554	0.000323725	0.00715815	-0.398576	5.72739	0.00058306
ENSMUSG00000018585	Atox1	3385.33	-0.492689	0.148513	-3.31748	0.000908337	0.0144366	-0.479603	5.69748	0.000856115
ENSMUSG00000018593	Sparc	31623.1	-0.508948	0.161952	-3.14259	0.00167462	0.0218144	-0.495582	8.92072	0.00232579
ENSMUSG00000018648	Dusp14	1325.42	0.508983	0.145566	3.49659	0.00047125	0.00941361	0.520978	4.34837	0.00046633
ENSMUSG00000018672	Copz2	733.565	-0.43562	0.148063	-2.94212	0.00325974	0.0338623	-0.422518	3.49478	0.00810071
ENSMUSG00000018677	Slc25a39	4755.9	-0.398338	0.134484	-2.96196	0.00305683	0.0326873	-0.3844	6.18797	0.00318823
ENSMUSG00000018707	Dync1h1	21253.2	0.496395	0.139433	3.56009	0.000370732	0.00789074	0.509767	8.34998	0.000261826
ENSMUSG00000018727	Cpsf4l	92.493	1.42575	0.376905	3.78278	0.000155089	0.0042827	1.43775	0.549498	0.000140438
ENSMUSG00000018820	Zfyve27	3727.32	0.552781	0.146204	3.78089	0.000156267	0.00429569	0.566362	5.83968	8.03068e-05
ENSMUSG00000018821	Avpi1	1243.94	-0.457264	0.161102	-2.83835	0.00453479	0.0418691	-0.444363	4.2544	0.00655738
ENSMUSG00000018830	Myh11	133.515	1.14049	0.284298	4.0116	6.03093e-05	0.00216471	1.15143	1.05808	6.51265e-05
ENSMUSG00000018844	Fndc8	63.5147	1.32012	0.417745	3.16011	0.00157708	0.0209139	1.3316	0.0248617	0.000690358
ENSMUSG00000018999	Slc35b4	2525.95	0.469096	0.134634	3.48422	0.000493575	0.00965815	0.481803	5.27842	0.000366528
ENSMUSG00000019214	Chtf18	1466.12	-0.561613	0.161623	-3.47483	0.000511175	0.00983809	-0.549	4.4913	0.000722343
ENSMUSG00000019302	Atp6v0a1	26235.2	0.40209	0.134349	2.99289	0.00276352	0.0305686	0.415657	8.65357	0.0020797
ENSMUSG00000019437	Tlcd1	13950	-0.534748	0.142841	-3.74367	0.000181355	0.00475547	-0.522802	7.74038	0.000241354
ENSMUSG00000019726	Lyst	3622.94	0.714723	0.157995	4.52371	6.07653e-06	0.00044589	0.724925	5.79945	4.65878e-06
ENSMUSG00000019734	Tmc4	98.1249	1.10712	0.383703	2.88536	0.00390966	0.0380064	1.12002	0.63248	0.00404829
ENSMUSG00000019790	Stxbp5	5244.62	0.348024	0.12273	2.83569	0.00457275	0.0421128	0.359608	6.33168	0.00376419
ENSMUSG00000019796	Lrp11	15427	0.360911	0.120253	3.00127	0.00268855	0.0299977	0.373587	7.88758	0.00235237
ENSMUSG00000019803	Nr2e1	1297.96	-0.612782	0.165184	-3.7097	0.000207506	0.0052962	-0.600146	4.31704	0.000457671
ENSMUSG00000019823	Mical1	821.988	-0.483604	0.153852	-3.1433	0.00167055	0.021777	-0.469611	3.65812	0.00392508
ENSMUSG00000019828	Grm1	2533.25	0.853078	0.14665	5.8171	5.98758e-09	2.31834e-06	0.865357	5.28397	5.04604e-09
ENSMUSG00000019845	Tube1	109.226	0.769942	0.271242	2.83858	0.00453152	0.0418602	0.783416	0.773103	0.00299241
ENSMUSG00000019851	Perp	227.309	-1.04471	0.200572	-5.20863	1.90243e-07	3.32889e-05	-1.03076	1.80975	1.4686e-06
ENSMUSG00000019872	Smpdl3a	1559.75	-0.608252	0.139209	-4.36933	1.24626e-05	0.000753471	-0.595716	4.58093	2.71733e-05
ENSMUSG00000019889	Ptprk	1850.51	0.467282	0.1445	3.23379	0.00122161	0.0176509	0.478836	4.83058	0.00117359
ENSMUSG00000019890	Nts	91.5808	-0.950402	0.316574	-3.00215	0.00268083	0.0299851	-0.936106	0.516659	0.00205161
ENSMUSG00000019892	Lrriq1	54.761	-1.60124	0.411391	-3.89226	9.93167e-05	0.00306853	-1.58495	-0.201147	1.23331e-05
ENSMUSG00000019943	Atp2b1	28080.3	0.439296	0.125767	3.49293	0.000477744	0.00949065	0.450612	8.75213	0.000495895
ENSMUSG00000019945	Cabcoco1	97.3747	-0.999025	0.291944	-3.42197	0.000621688	0.0112126	-0.986373	0.601737	0.000413499
ENSMUSG00000019969	Psen1	3429.24	0.483247	0.123362	3.91732	8.95371e-05	0.00286637	0.496139	5.71907	5.68652e-05
ENSMUSG00000019970	Sgk1	4130.14	0.580817	0.142804	4.06723	4.75758e-05	0.00185791	0.593045	5.9871	2.02517e-05
ENSMUSG00000019978	Epb41l2	5790.55	-0.39631	0.142	-2.79092	0.0052558	0.0459996	-0.383837	6.47268	0.0065489
ENSMUSG00000019979	Apaf1	838.182	0.617988	0.191375	3.2292	0.00124137	0.0178131	0.62911	3.69152	0.00207061
ENSMUSG00000020021	Fgd6	1198.94	-0.449793	0.149801	-3.00259	0.00267692	0.0299782	-0.437768	4.20315	0.00540555
ENSMUSG00000020037	Rfx4	1038.27	-0.671525	0.145477	-4.61602	3.91178e-06	0.000314985	-0.658372	3.9945	1.84985e-05
ENSMUSG00000020052	Ascl1	626.741	-0.4888	0.15608	-3.13172	0.00173784	0.0223816	-0.475786	3.2681	0.00470626
ENSMUSG00000020090	Npffr1	139.004	0.726554	0.255052	2.84865	0.00439047	0.0410153	0.737379	1.11648	0.00448671
ENSMUSG00000020102	Slc16a7	1119.94	0.442537	0.149531	2.95949	0.00308148	0.0328238	0.453999	4.10727	0.00417008
ENSMUSG00000020154	Ptprb	769.433	0.700616	0.17347	4.03883	5.37183e-05	0.00198289	0.712309	3.56723	0.000113316
ENSMUSG00000020173	Cobl	492.363	-0.773196	0.242746	-3.18521	0.00144648	0.0196737	-0.757121	2.92063	0.00385254
ENSMUSG00000020205	Phlda1	1686.01	-0.409747	0.129668	-3.15996	0.00157791	0.0209139	-0.396219	4.69306	0.00279
ENSMUSG00000020220	Vps13d	4835.82	0.442284	0.139976	3.15972	0.0015792	0.0209158	0.454285	6.21517	0.00110356
ENSMUSG00000020253	Ppm1m	1222.43	-0.419005	0.136261	-3.07502	0.00210489	0.0255878	-0.405606	4.22971	0.00442021
ENSMUSG00000020271	Fbxw11	9492.07	0.316347	0.113525	2.78658	0.00532679	0.0462265	0.328536	7.18689	0.00517762
ENSMUSG00000020303	Stc2	382.034	0.815555	0.214673	3.79906	0.000145249	0.00406505	0.827961	2.56362	0.000350191
ENSMUSG00000020357	Flt4	71.411	1.58262	0.37652	4.2033	2.63056e-05	0.00125437	1.59368	0.182654	6.13179e-06
ENSMUSG00000020377	Ltc4s	364.841	-0.888977	0.218513	-4.0683	4.73579e-05	0.00185737	-0.874118	2.48898	0.000176082
ENSMUSG00000020388	Pdlim4	1019.76	-0.629013	0.146405	-4.29639	1.73601e-05	0.000972004	-0.615364	3.9683	6.3633e-05
ENSMUSG00000020444	Guk1	8768.95	-0.440673	0.129381	-3.406	0.000659211	0.0116243	-0.428136	7.07065	0.000911866
ENSMUSG00000020460	Rps27a	11626.8	-0.495754	0.147	-3.37248	0.000744953	0.0126343	-0.484023	7.47792	0.000993716
ENSMUSG00000020486	4-Sep	10272	-0.607784	0.14536	-4.18124	2.89929e-05	0.00132566	-0.594373	7.29823	3.5661e-05
ENSMUSG00000020522	Mfap3	1228.65	0.58266	0.166785	3.49348	0.000476764	0.00948213	0.594855	4.24135	0.000619377
ENSMUSG00000020524	Gria1	42321.2	0.526423	0.124362	4.23299	2.30603e-05	0.00115926	0.538332	9.34373	2.4762e-05
ENSMUSG00000020538	Srebf1	4839.97	-0.593564	0.133309	-4.45256	8.48543e-06	0.000564973	-0.579712	6.21266	7.48555e-06
ENSMUSG00000020604	Arsg	1110.49	-0.925472	0.18346	-5.04456	4.54569e-07	6.36327e-05	-0.910782	4.0898	1.53099e-06
ENSMUSG00000020607	Fam84a	8529.74	0.369689	0.126322	2.92657	0.00342722	0.0348814	0.382208	7.03269	0.00254383
ENSMUSG00000020611	Gna13	4410.18	-0.441134	0.13782	-3.2008	0.00137048	0.0190382	-0.429252	6.07986	0.00152153
ENSMUSG00000020644	Id2	4173.58	-0.471375	0.128367	-3.67208	0.000240582	0.00583235	-0.459405	6.00075	0.000363672
ENSMUSG00000020660	Pomc	1417.19	-3.56009	0.752629	-4.7302	2.24301e-06	0.000211494	-3.55213	4.44445	2.65815e-13
ENSMUSG00000020674	Pxdn	3607.41	1.03168	0.361111	2.85696	0.00427726	0.0403513	1.04548	5.7948	2.84963e-06
ENSMUSG00000020681	Ace	1582.12	-2.13345	0.553039	-3.85767	0.000114472	0.00342181	-2.1174	4.59477	1.52589e-10
ENSMUSG00000020684	Rasl10b	43196.2	-0.516059	0.141754	-3.64054	0.00027207	0.00628316	-0.502462	9.36991	0.000338615
ENSMUSG00000020713	Gh	2986.02	-3.47245	1.09506	-3.17102	0.00151904	0.0203561	-3.46807	5.51746	8.68937e-07
ENSMUSG00000020717	Pecam1	371.723	0.83042	0.179356	4.63002	3.65628e-06	0.000302441	0.842963	2.52134	1.5108e-05
ENSMUSG00000020721	Helz	2235.91	0.459012	0.144836	3.16919	0.00152865	0.0204547	0.471559	5.10324	0.00130541
ENSMUSG00000020733	Slc9a3r1	8591.21	-0.531524	0.152469	-3.48611	0.000490105	0.00961093	-0.517941	7.04051	0.000563571
ENSMUSG00000020734	Grin2c	5354.27	-0.410129	0.145792	-2.81312	0.00490633	0.0441953	-0.395795	6.35887	0.00532685
ENSMUSG00000020743	Mif4gd	1232.14	-0.475071	0.143117	-3.31945	0.000901948	0.0143853	-0.461232	4.24105	0.00184679
ENSMUSG00000020752	Recql5	1118.26	0.433008	0.14714	2.94284	0.00325218	0.0338543	0.445874	4.10412	0.0037757
ENSMUSG00000020758	Itgb4	1173.61	-0.54146	0.180111	-3.00625	0.0026449	0.0297831	-0.527128	4.1701	0.00423114
ENSMUSG00000020766	Galk1	970.165	-0.621946	0.159323	-3.90368	9.47393e-05	0.00295708	-0.607687	3.89563	0.000210479
ENSMUSG00000020774	Aspa	551.55	-0.860675	0.207148	-4.15488	3.25465e-05	0.00145167	-0.848892	3.08456	0.000122503
ENSMUSG00000020782	Llgl2	169.362	-1.11206	0.262804	-4.23151	2.32123e-05	0.00116369	-1.096	1.38863	7.20349e-05
ENSMUSG00000020785	Camkk1	16313.6	0.487026	0.131284	3.70972	0.00020749	0.0052962	0.499816	7.96813	0.000137139
ENSMUSG00000020807	4933427D14Rik	1075.56	0.652235	0.179117	3.6414	0.000271162	0.00627016	0.664564	4.05026	0.00042183
ENSMUSG00000020810	Cygb	7022.35	0.421027	0.130396	3.22882	0.001243	0.0178131	0.434435	6.75231	0.00078495
ENSMUSG00000020821	Kif1c	19147.4	-0.506783	0.126303	-4.01245	6.00929e-05	0.00216121	-0.493181	8.19678	9.66446e-05
ENSMUSG00000020828	Pld2	1774.4	-0.411578	0.138905	-2.96302	0.00304639	0.0326526	-0.397748	4.76728	0.00480802
ENSMUSG00000020841	Cpd	3370.87	0.442642	0.134861	3.2822	0.00102999	0.0157115	0.454745	5.69483	0.000756794
ENSMUSG00000020877	Scrn2	379.694	-0.680534	0.168761	-4.03254	5.51783e-05	0.00201633	-0.667475	2.54763	0.000320784
ENSMUSG00000020883	Fbxl20	2786.11	0.462617	0.12875	3.59315	0.000326709	0.00721079	0.475334	5.4201	0.000254761
ENSMUSG00000020884	Asgr1	80.798	-1.17521	0.3392	-3.46466	0.0005309	0.0100954	-1.15895	0.336621	0.00028417
ENSMUSG00000020893	Per1	5033.47	0.346072	0.118259	2.9264	0.0034291	0.0348814	0.359008	6.27196	0.00238967
ENSMUSG00000020904	Cfap52	125.821	-1.28111	0.333854	-3.83735	0.000124367	0.00362116	-1.26431	0.96461	0.000227254
ENSMUSG00000020914	Top2a	133.688	0.800894	0.289665	2.7649	0.00569401	0.0482625	0.812172	1.06723	0.00626904
ENSMUSG00000020919	Stat5b	1453.37	-0.432913	0.130861	-3.3082	0.000938971	0.0148071	-0.419805	4.47927	0.00200327
ENSMUSG00000020926	Adam11	17582.7	0.431864	0.141928	3.04285	0.00234352	0.0275144	0.445436	8.07615	0.00158145
ENSMUSG00000020932	Gfap	63230.7	-0.439956	0.146922	-2.99448	0.00274912	0.0304865	-0.42702	9.92042	0.00368224
ENSMUSG00000020964	Sel1l	5591.01	0.484722	0.138963	3.48813	0.000486415	0.00957218	0.497373	6.4243	0.000339213
ENSMUSG00000021091	Serpina3n	2943.32	0.646092	0.130294	4.95874	7.09521e-07	9.28911e-05	0.658092	5.49917	4.25835e-07
ENSMUSG00000021098	4930447C04Rik	83.0657	1.37949	0.333841	4.13218	3.59334e-05	0.00153313	1.39023	0.394177	1.21598e-05
ENSMUSG00000021124	Vti1b	8989.05	-0.368531	0.119703	-3.07872	0.00207893	0.0253313	-0.356375	7.10701	0.00363434
ENSMUSG00000021127	Zfp36l1	2663.7	-0.829864	0.146445	-5.66672	1.45556e-08	4.41472e-06	-0.816861	5.35263	2.94033e-08
ENSMUSG00000021140	Pcnx	7764.53	0.539094	0.14786	3.64598	0.000266379	0.00620916	0.552139	6.89789	0.000176711
ENSMUSG00000021177	Tdp1	980.485	0.391027	0.134272	2.91219	0.00358902	0.0357683	0.404048	3.91462	0.0052885
ENSMUSG00000021198	Unc79	2864.29	0.718328	0.188374	3.81331	0.000137117	0.00389883	0.731198	5.46117	0.000163667
ENSMUSG00000021215	Net1	1661.61	0.469824	0.143863	3.26578	0.00109164	0.0163503	0.480924	4.67506	0.00108458
ENSMUSG00000021221	Dpf3	711.149	0.542066	0.181141	2.99251	0.00276691	0.030572	0.553301	3.4543	0.00429229
ENSMUSG00000021242	Npc2	5597.6	-0.404951	0.145852	-2.77644	0.00549576	0.0472203	-0.392052	6.42321	0.00614739
ENSMUSG00000021244	Ylpm1	4484.77	0.460694	0.126219	3.64996	0.000262278	0.00613776	0.472632	6.10653	0.000198211
ENSMUSG00000021281	Tnfaip2	464.221	-1.02808	0.192158	-5.35016	8.78781e-08	1.78971e-05	-1.01423	2.83323	6.59999e-07
ENSMUSG00000021285	Ppp1r13b	6482.39	0.357967	0.128628	2.78298	0.00538628	0.0465872	0.37084	6.63681	0.00387247
ENSMUSG00000021290	2010107E04Rik	5598.03	-0.53666	0.145992	-3.67596	0.000236959	0.00578816	-0.524948	6.42373	0.00029178
ENSMUSG00000021313	Ryr2	11197.8	0.954506	0.160341	5.95297	2.63312e-09	1.16968e-06	0.966236	7.42747	4.08657e-09
ENSMUSG00000021318	Gli3	605.69	-0.526475	0.157538	-3.34189	0.000832102	0.0135686	-0.51317	3.21945	0.00265058
ENSMUSG00000021342	Prl	371.298	-4.06153	0.991347	-4.09699	4.18563e-05	0.00171288	-4.05553	2.51839	1.98098e-10
ENSMUSG00000021364	Elovl2	983.308	-0.435826	0.141514	-3.07974	0.00207183	0.0252872	-0.423873	3.91707	0.00521168
ENSMUSG00000021366	Hivep1	1783.31	-0.405713	0.130795	-3.1019	0.00192285	0.024	-0.392503	4.7743	0.00335441
ENSMUSG00000021367	Edn1	45.9443	1.50661	0.439001	3.43192	0.000599331	0.0109725	1.51437	-0.432489	4.61786e-05
ENSMUSG00000021371	Mcur1	2139.36	-0.334897	0.11774	-2.84438	0.00444981	0.0413996	-0.322795	5.03724	0.00939211
ENSMUSG00000021375	Kif13a	1904.7	-0.39222	0.120539	-3.25389	0.00113837	0.016911	-0.379071	4.8691	0.00240225
ENSMUSG00000021376	Tpmt	496.743	-0.682823	0.19066	-3.58136	0.000341814	0.00745843	-0.67103	2.93492	0.00108749
ENSMUSG00000021379	Id4	13763.7	-0.5213	0.123807	-4.2106	2.54689e-05	0.00123892	-0.508163	7.72122	5.74342e-05
ENSMUSG00000021385	Ippk	1826.72	0.43121	0.143566	3.00356	0.00266842	0.0299383	0.442713	4.81145	0.00235664
ENSMUSG00000021423	Ly86	734.913	-0.512386	0.168645	-3.03825	0.00237954	0.0277816	-0.50071	3.49814	0.0054056
ENSMUSG00000021431	Snrnp48	765.968	0.635081	0.230642	2.75353	0.0058956	0.0494188	0.647077	3.56276	0.00967194
ENSMUSG00000021448	Shc3	2788.39	-0.513019	0.130731	-3.92424	8.70029e-05	0.00280945	-0.499695	5.418	0.000108235
ENSMUSG00000021458	2010111I01Rik	1061.92	0.510617	0.160062	3.19011	0.00142218	0.0194301	0.522989	4.03087	0.00181734
ENSMUSG00000021488	Nsd1	4835.57	0.512275	0.143236	3.57643	0.000348321	0.00755547	0.524077	6.21551	0.000249726
ENSMUSG00000021514	Zfp369	952.775	0.576521	0.175546	3.28415	0.0010229	0.0156426	0.588769	3.8753	0.00149016
ENSMUSG00000021556	Golm1	3746.61	0.559514	0.133681	4.18543	2.8463e-05	0.00131465	0.571083	5.84747	1.90372e-05
ENSMUSG00000021559	Dapk1	9910.3	0.529224	0.133408	3.96695	7.27985e-05	0.0024902	0.541673	7.2496	5.25374e-05
ENSMUSG00000021638	Ocln	584.901	0.529149	0.147835	3.57933	0.000344474	0.00750747	0.541481	3.17172	0.00082167
ENSMUSG00000021676	Iqgap2	4219.62	0.38397	0.132283	2.90265	0.00370026	0.0365169	0.394986	6.01856	0.00288459
ENSMUSG00000021686	Ap3b1	3273.63	0.308528	0.110892	2.78225	0.00539839	0.0466477	0.320707	5.65199	0.00533438
ENSMUSG00000021696	Elovl7	495.467	-0.649836	0.22781	-2.85254	0.00433719	0.0406985	-0.636202	2.93103	0.00920927
ENSMUSG00000021708	Rasgrf2	4159.89	0.5315	0.145311	3.65768	0.000254508	0.00602281	0.541945	5.99827	0.000180957
ENSMUSG00000021709	Erbin	2834.02	-0.534342	0.182817	-2.92282	0.00346873	0.035147	-0.52329	5.44314	0.00518255
ENSMUSG00000021721	Htr1a	1769.57	0.553212	0.175183	3.15792	0.00158901	0.0210152	0.566738	4.76637	0.00149324
ENSMUSG00000021738	Atxn7	1000.43	0.50096	0.16527	3.03116	0.00243617	0.02806	0.513402	3.94527	0.0032114
ENSMUSG00000021752	Kctd6	2053.48	0.560243	0.139869	4.00548	6.18906e-05	0.0022084	0.572782	4.9804	5.34585e-05
ENSMUSG00000021760	Gpx8	353.224	-0.974125	0.222674	-4.37468	1.21613e-05	0.000740172	-0.960713	2.44438	6.45376e-05
ENSMUSG00000021763	BC067074	157.414	-1.10388	0.294038	-3.75422	0.000173882	0.00462535	-1.08673	1.28062	0.000398711
ENSMUSG00000021767	Kat6b	2465.56	0.399235	0.130865	3.05075	0.00228269	0.0270093	0.411174	5.24352	0.00197404
ENSMUSG00000021770	Samd8	3067.79	0.396076	0.130473	3.03569	0.00239989	0.0278706	0.407425	5.55873	0.00190923
ENSMUSG00000021792	Fam213a	10944.4	-0.407991	0.147048	-2.77454	0.00552799	0.0473404	-0.395862	7.39073	0.00702509
ENSMUSG00000021794	Glud1	20641.7	-0.466631	0.126464	-3.68982	0.000224413	0.00561742	-0.454873	8.30623	0.000443743
ENSMUSG00000021796	Bmpr1a	2206.04	-0.456399	0.15046	-3.03336	0.00241851	0.0279441	-0.445528	5.08203	0.00352705
ENSMUSG00000021806	Nid2	322.463	-0.792823	0.253703	-3.125	0.00177806	0.0227147	-0.775703	2.31154	0.00429238
ENSMUSG00000021835	Bmp4	186.225	-0.7467	0.228412	-3.26909	0.00107895	0.0162579	-0.733953	1.52753	0.0023141
ENSMUSG00000021838	Samd4	1402.63	-0.452749	0.157075	-2.88237	0.00394697	0.038188	-0.440454	4.42896	0.00643543
ENSMUSG00000021848	Otx2	273.858	-2.78877	0.585582	-4.76239	1.91318e-06	0.000186182	-2.76962	2.06885	1.98446e-12
ENSMUSG00000021871	Gm49342	1492.31	-0.766388	0.1295	-5.91805	3.2578e-09	1.33797e-06	-0.753753	4.51713	2.42303e-08
ENSMUSG00000021884	Hacl1	640.42	-0.594656	0.20829	-2.85495	0.00430437	0.0404811	-0.582072	3.29933	0.00842611
ENSMUSG00000021892	Sh3bp5	8225.19	0.372183	0.124786	2.98258	0.00285834	0.0312034	0.384067	6.9804	0.00225112
ENSMUSG00000021903	Galnt15	102.384	1.15305	0.328148	3.51382	0.000441714	0.00896583	1.16356	0.677377	0.000287869
ENSMUSG00000021904	Sema3g	147.051	0.919337	0.238373	3.85672	0.000114921	0.0034284	0.931931	1.19624	0.000131415
ENSMUSG00000021957	Tkt	9064.11	-0.364959	0.116342	-3.13696	0.0017071	0.0221267	-0.351765	7.11848	0.00297984
ENSMUSG00000021981	Cab39l	1554	-0.861747	0.15451	-5.5773	2.44275e-08	6.63481e-06	-0.848811	4.57491	4.83376e-08
ENSMUSG00000021983	Atp8a2	1583.36	0.656499	0.153349	4.28107	1.85998e-05	0.00100738	0.669317	4.60576	1.58378e-05
ENSMUSG00000021990	Spata13	1789.96	0.617476	0.1732	3.5651	0.000363721	0.00778704	0.631153	4.78327	0.000354964
ENSMUSG00000021991	Cacna2d3	3144.9	0.397436	0.140914	2.82043	0.00479599	0.0435734	0.408695	5.59441	0.00345085
ENSMUSG00000022000	Zc3h13	3563.33	0.519712	0.13219	3.93157	8.43945e-05	0.00276723	0.531729	5.77498	5.97971e-05
ENSMUSG00000022018	Rgcc	1627.64	-0.529432	0.129546	-4.08683	4.37298e-05	0.00176061	-0.516185	4.64239	0.00010993
ENSMUSG00000022032	Scara5	58.3376	-1.30084	0.44134	-2.94748	0.0032038	0.0335599	-1.28461	-0.123185	0.00164846
ENSMUSG00000022037	Clu	79907.4	-0.547528	0.125088	-4.37713	1.20253e-05	0.000734349	-0.534289	10.2579	2.55915e-05
ENSMUSG00000022040	Ephx2	1103.09	-0.690911	0.145695	-4.74217	2.11439e-06	0.000202514	-0.677946	4.08148	9.05065e-06
ENSMUSG00000022041	Chrna2	63.5947	1.57544	0.382659	4.11708	3.83709e-05	0.00160523	1.58428	0.0170844	4.21168e-06
ENSMUSG00000022098	Bmp1	2885.52	0.585188	0.158117	3.70098	0.000214772	0.00543592	0.598408	5.47118	0.0001486
ENSMUSG00000022103	Gfra2	2124.21	0.678269	0.152893	4.43625	9.15398e-06	0.000594943	0.68969	5.02854	5.8417e-06
ENSMUSG00000022112	Gpc5	2876.1	-0.574982	0.150834	-3.81202	0.000137836	0.00391291	-0.563554	5.46352	0.000166619
ENSMUSG00000022122	Ednrb	2574.86	-0.656695	0.139182	-4.71824	2.37893e-06	0.000220877	-0.644333	5.30406	4.44428e-06
ENSMUSG00000022132	Cldn10	2355.79	-0.417682	0.148651	-2.80982	0.00495693	0.0444918	-0.405506	5.17572	0.0061324
ENSMUSG00000022150	Dab2	535.568	-0.858568	0.177894	-4.82628	1.39105e-06	0.00015068	-0.844814	3.04115	8.87508e-06
ENSMUSG00000022197	Pdzd2	3797.56	0.874886	0.158753	5.51097	3.56854e-08	9.01949e-06	0.886033	5.86628	1.22212e-08
ENSMUSG00000022203	Efs	1866.17	-0.57961	0.174625	-3.31916	0.000902873	0.0143875	-0.564121	4.83911	0.00134475
ENSMUSG00000022210	Dhrs4	1165.76	-0.504662	0.131764	-3.83005	0.000128116	0.00370662	-0.491614	4.16173	0.000478794
ENSMUSG00000022220	Adcy4	79.8429	1.3241	0.308817	4.28766	1.80567e-05	0.000992738	1.33402	0.331441	3.09112e-06
ENSMUSG00000022228	Zscan26	1768.26	0.557602	0.166426	3.35044	0.000806821	0.0133115	0.569448	4.76598	0.000861864
ENSMUSG00000022231	Sema5a	5810.71	0.833818	0.138761	6.00901	1.86662e-09	9.18076e-07	0.844807	6.48023	1.25004e-09
ENSMUSG00000022261	Sdc2	1551.33	-0.390937	0.128486	-3.04264	0.00234515	0.0275159	-0.378232	4.57425	0.00497888
ENSMUSG00000022263	Trio	10337.3	0.423567	0.143019	2.96162	0.00306027	0.0327015	0.437086	7.31031	0.00219901
ENSMUSG00000022272	Myo10	4030.11	-0.550735	0.118686	-4.64028	3.47931e-06	0.000289117	-0.537312	5.94953	6.65496e-06
ENSMUSG00000022280	Rnf19a	2055.21	0.451994	0.153608	2.94252	0.00325558	0.0338543	0.4626	4.98202	0.00309544
ENSMUSG00000022296	Baalc	2824.13	-0.585933	0.139406	-4.20308	2.63309e-05	0.00125437	-0.573512	5.43624	2.67506e-05
ENSMUSG00000022305	Lrp12	2295.64	0.446281	0.134158	3.32652	0.000879375	0.0141243	0.458035	5.14014	0.000659141
ENSMUSG00000022309	Angpt1	238.949	-0.906911	0.25248	-3.59201	0.000328139	0.00722938	-0.895378	1.88682	0.00105716
ENSMUSG00000022311	Csmd3	631.831	0.586135	0.210391	2.78593	0.00533745	0.0462969	0.59745	3.28473	0.00820853
ENSMUSG00000022323	Rida	2092.67	-0.654149	0.156569	-4.17802	2.94061e-05	0.00133199	-0.643002	5.00514	4.82304e-05
ENSMUSG00000022354	Ndufb9	13002.3	-0.404881	0.135528	-2.98743	0.00281331	0.0308785	-0.392688	7.63905	0.00372498
ENSMUSG00000022390	Zc3h7b	18852.9	-0.358087	0.125576	-2.85157	0.0043504	0.0407665	-0.344779	8.17473	0.00602709
ENSMUSG00000022419	Deptor	474.281	-0.591462	0.177255	-3.3368	0.000847498	0.0137335	-0.578295	2.86838	0.0026755
ENSMUSG00000022421	Nptxr	61692.4	0.435726	0.133343	3.26771	0.00108422	0.0162928	0.448888	9.88692	0.000819962
ENSMUSG00000022425	Enpp2	17198.7	-2.51089	0.49531	-5.06933	3.9921e-07	5.67564e-05	-2.49603	8.0376	6.9282e-17
ENSMUSG00000022452	Smdt1	9462.53	-0.430715	0.131757	-3.26901	0.00107923	0.0162579	-0.417883	7.18037	0.00142205
ENSMUSG00000022454	Nell2	45689.8	0.442251	0.137304	3.22096	0.00127763	0.0181078	0.45451	9.45358	0.000943432
ENSMUSG00000022494	Shisa9	2656.34	0.495139	0.135229	3.66149	0.000250752	0.00596494	0.507633	5.35099	0.000171364
ENSMUSG00000022500	Litaf	1000.68	-0.621673	0.169318	-3.67163	0.000241012	0.00583235	-0.607494	3.94153	0.000567407
ENSMUSG00000022504	Ciita	92.1769	1.1028	0.38616	2.85581	0.00429272	0.0404133	1.11738	0.54314	0.00395982
ENSMUSG00000022505	Emp2	2366.47	-0.425308	0.153603	-2.76888	0.00562485	0.0478547	-0.411836	5.18212	0.00697441
ENSMUSG00000022512	Cldn1	88.2388	-1.98942	0.354813	-5.60695	2.05922e-08	5.82307e-06	-1.97226	0.455789	7.78801e-09
ENSMUSG00000022514	Il1rap	2485.29	0.474067	0.15229	3.11292	0.00185244	0.0233729	0.48453	5.25582	0.00163996
ENSMUSG00000022521	Crebbp	2800.61	0.472197	0.146236	3.22901	0.00124219	0.0178131	0.485702	5.42697	0.000724053
ENSMUSG00000022546	Gpt	1045.65	-0.413872	0.144025	-2.8736	0.00405817	0.0389302	-0.400352	4.00541	0.00851799
ENSMUSG00000022565	Plec	8025.69	0.488083	0.155167	3.14553	0.00165785	0.021658	0.502045	6.94532	0.00112408
ENSMUSG00000022574	Naprt	924.189	-0.665935	0.142892	-4.66041	3.15573e-06	0.00026587	-0.652013	3.82628	1.72759e-05
ENSMUSG00000022637	Cblb	2101.54	0.476514	0.134908	3.53213	0.000412219	0.00852451	0.487857	5.01362	0.000422418
ENSMUSG00000022696	Sidt1	2399.02	0.687785	0.155008	4.43709	9.11832e-06	0.00059475	0.699527	5.20427	5.61492e-06
ENSMUSG00000022704	Qtrt2	635.693	0.506564	0.182737	2.7721	0.00556967	0.0475631	0.518586	3.29335	0.00821326
ENSMUSG00000022708	Zbtb20	9778.98	0.563809	0.186902	3.0166	0.00255627	0.0290926	0.574806	7.23224	0.00352058
ENSMUSG00000022718	Dgcr8	1723.54	0.454449	0.144992	3.1343	0.00172264	0.0222646	0.466629	4.72812	0.00164295
ENSMUSG00000022802	Lmln	800.189	0.666956	0.145904	4.5712	4.84946e-06	0.000373942	0.679057	3.62365	1.93662e-05
ENSMUSG00000022861	Dgkg	7296.02	0.588448	0.123226	4.77533	1.79409e-06	0.000177203	0.600555	6.80829	1.75948e-06
ENSMUSG00000022883	Robo1	2294.53	0.471706	0.125852	3.74809	0.000178184	0.00469941	0.484178	5.13988	0.000164982
ENSMUSG00000022895	Ets2	3534.75	0.416609	0.127451	3.26878	0.00108011	0.0162579	0.428333	5.76253	0.000725936
ENSMUSG00000022947	Cbr3	1127.3	-0.635615	0.133113	-4.77499	1.79716e-06	0.000177203	-0.622093	4.11249	1.11225e-05
ENSMUSG00000022948	Setd4	293.997	0.766302	0.2161	3.54605	0.000391051	0.00821749	0.779568	2.18573	0.00073713
ENSMUSG00000022949	Clic6	1284.94	-2.89667	0.707053	-4.09683	4.18855e-05	0.00171288	-2.88038	4.29485	8.83627e-12
ENSMUSG00000022956	Atp5o	12277.3	-0.360933	0.116973	-3.08561	0.00203133	0.0249266	-0.348217	7.55639	0.00361075
ENSMUSG00000022969	Il10rb	427.403	-0.497996	0.166608	-2.98903	0.00279864	0.0308222	-0.484711	2.71785	0.0082077
ENSMUSG00000023019	Gpd1	12396.9	0.35199	0.118097	2.98051	0.00287768	0.0313393	0.364987	7.57167	0.00224242
ENSMUSG00000023032	Slc4a8	3855.6	0.5059	0.158469	3.19241	0.0014109	0.0193856	0.519151	5.88829	0.000863115
ENSMUSG00000023033	Scn8a	10783.1	0.833527	0.161947	5.14692	2.64796e-07	4.34122e-05	0.845832	7.37237	2.64386e-07
ENSMUSG00000023043	Krt18	183.003	-2.535	0.335779	-7.54961	4.36549e-14	1.58886e-10	-2.51535	1.49189	1.42744e-11
ENSMUSG00000023064	Sncg	186.394	-0.653197	0.218646	-2.98747	0.002813	0.0308785	-0.639936	1.52899	0.00543251
ENSMUSG00000023067	Cdkn1a	587.698	0.725908	0.194039	3.74104	0.00018326	0.00479161	0.739943	3.18018	0.000302285
ENSMUSG00000023153	Tmem52	177.357	1.01957	0.322111	3.16528	0.00154936	0.0206495	1.02943	1.45861	0.00295993
ENSMUSG00000023169	Slc38a1	5116.31	0.347832	0.121933	2.85265	0.0043356	0.0406985	0.360671	6.29555	0.00300357
ENSMUSG00000023192	Grm2	5277.91	0.884643	0.127196	6.95495	3.52677e-12	4.27868e-09	0.897476	6.3413	1.09836e-12
ENSMUSG00000023266	Frs3	1924.8	-0.420728	0.151917	-2.76946	0.00561489	0.047797	-0.406248	4.88343	0.0067025
ENSMUSG00000023348	Trip6	512.683	-0.668967	0.19532	-3.42498	0.000614844	0.0111444	-0.653735	2.97871	0.00157961
ENSMUSG00000023367	Tmem176a	1019.15	-0.497029	0.147245	-3.37552	0.000736763	0.0125305	-0.484303	3.9683	0.0018666
ENSMUSG00000023495	Pcbp4	11402.7	-0.444411	0.131086	-3.39022	0.000698365	0.0120807	-0.430535	7.44892	0.000888401
ENSMUSG00000023764	Sfi1	746.884	0.727841	0.228737	3.182	0.00146262	0.0197944	0.741421	3.52603	0.00263789
ENSMUSG00000023830	Igf2r	1355.45	0.564525	0.159449	3.54048	0.000399403	0.00836403	0.577897	4.38181	0.000399465
ENSMUSG00000023868	Pde10a	3064.53	0.464758	0.128637	3.61295	0.000302728	0.00682658	0.477248	5.55711	0.000211049
ENSMUSG00000023886	Smoc2	2123.34	0.559487	0.162073	3.45207	0.000556297	0.0104258	0.571435	5.02934	0.0005189
ENSMUSG00000023913	Pla2g7	7670.88	-0.60442	0.118606	-5.09604	3.46825e-07	5.2596e-05	-0.592267	6.87815	1.31088e-06
ENSMUSG00000023915	Tnfrsf21	7119.97	0.506162	0.133336	3.79614	0.000146965	0.00409565	0.519337	6.77257	9.00014e-05
ENSMUSG00000023977	Ubr2	3737.97	0.464004	0.14153	3.27848	0.00104366	0.0158536	0.477338	5.84385	0.000643993
ENSMUSG00000024002	Brd4	4770.04	0.424043	0.133334	3.1803	0.00147121	0.0198761	0.437317	6.19475	0.000838457
ENSMUSG00000024033	Rsph1	392.194	-0.884769	0.230868	-3.83236	0.000126918	0.00368366	-0.871319	2.59438	0.000450184
ENSMUSG00000024052	Lpin2	3420.76	0.448709	0.131547	3.41102	0.000647208	0.011563	0.461019	5.71601	0.000474735
ENSMUSG00000024063	Lbh	3073.98	-0.435039	0.121984	-3.56635	0.000361982	0.00775894	-0.421554	5.55899	0.000554009
ENSMUSG00000024064	Galnt14	1023.27	0.550845	0.140969	3.90756	9.32329e-05	0.00294047	0.562976	3.97672	0.000184957
ENSMUSG00000024065	Ehd3	12227	0.492304	0.121117	4.06469	4.80964e-05	0.00187021	0.504223	7.55238	4.3052e-05
ENSMUSG00000024073	Birc6	3855.43	0.64212	0.159559	4.02435	5.71328e-05	0.002067	0.653553	5.88952	4.54669e-05
ENSMUSG00000024085	Man2a1	669.189	0.476253	0.172018	2.76863	0.00562925	0.0478696	0.48929	3.3664	0.00790868
ENSMUSG00000024112	Cacna1h	10457.5	0.673921	0.13642	4.94003	7.81096e-07	9.93289e-05	0.687183	7.32707	4.09008e-07
ENSMUSG00000024130	Abca3	3763.63	0.497187	0.132482	3.75285	0.000174836	0.00463799	0.510448	5.85313	8.54364e-05
ENSMUSG00000024132	Eci1	2043.62	-0.61735	0.15471	-3.99037	6.59701e-05	0.00231761	-0.604206	4.97002	9.0783e-05
ENSMUSG00000024140	Epas1	11697.1	-0.448013	0.152752	-2.93294	0.00335764	0.0344759	-0.435571	7.48609	0.00399848
ENSMUSG00000024143	Rhoq	1565.1	-0.45613	0.151997	-3.00092	0.00269164	0.0300007	-0.443665	4.58657	0.0040267
ENSMUSG00000024186	Rgs11	510.382	0.946506	0.234589	4.03474	5.46626e-05	0.00200555	0.960719	2.97968	0.000144799
ENSMUSG00000024208	Uqcc2	5854.94	-0.364184	0.130315	-2.79465	0.00519561	0.0458311	-0.351567	6.48806	0.00630118
ENSMUSG00000024238	Zeb1	3544.09	-0.36921	0.12048	-3.06449	0.0021804	0.026142	-0.357199	5.76508	0.00356408
ENSMUSG00000024248	Cox7a2l	9123.34	-0.400549	0.126613	-3.16357	0.00155846	0.0207081	-0.388197	7.12788	0.00221342
ENSMUSG00000024292	Cyp4f14	735.279	-0.517439	0.159419	-3.24578	0.00117131	0.0172455	-0.504887	3.4987	0.00317654
ENSMUSG00000024298	Zfp871	947.756	0.544978	0.181206	3.00751	0.00263401	0.0296987	0.556205	3.86753	0.0037489
ENSMUSG00000024299	Adamts10	687.967	0.635267	0.196876	3.22674	0.00125208	0.0178989	0.64897	3.40683	0.00196137
ENSMUSG00000024347	Psd2	4186.36	-0.577456	0.117206	-4.92687	8.35567e-07	0.000104867	-0.564034	6.00424	1.82192e-06
ENSMUSG00000024349	Tmem173	233.227	-0.683536	0.208341	-3.28085	0.00103496	0.0157518	-0.670844	1.84707	0.00244442
ENSMUSG00000024369	Nelfe	1916.04	-0.431993	0.133994	-3.22398	0.00126423	0.0180019	-0.419008	4.87722	0.00182568
ENSMUSG00000024411	Aqp4	6401.9	-0.567563	0.154891	-3.66427	0.000248043	0.00593933	-0.556219	6.61824	0.000396373
ENSMUSG00000024424	Ttc39c	2191.66	0.373005	0.135705	2.74865	0.00598411	0.0499536	0.385922	5.07383	0.00500761
ENSMUSG00000024429	Gnl1	17278.6	-0.36698	0.133148	-2.75619	0.00584794	0.0491551	-0.353512	8.04865	0.00711958
ENSMUSG00000024483	Ankhd1	2168.53	0.409255	0.144898	2.82443	0.00473644	0.04327	0.421544	5.05932	0.00428651
ENSMUSG00000024486	Hbegf	757.988	-0.597889	0.150516	-3.97225	7.11969e-05	0.0024632	-0.585456	3.54125	0.000275256
ENSMUSG00000024525	Impa2	243.994	-0.739494	0.201264	-3.67424	0.000238559	0.00581164	-0.725193	1.9129	0.000699158
ENSMUSG00000024565	Sall3	455.661	-0.580594	0.155232	-3.74016	0.000183903	0.00480154	-0.567767	2.80979	0.00102819
ENSMUSG00000024566	Atp9b	2379.95	0.431109	0.141418	3.04848	0.00230003	0.0271187	0.443519	5.19287	0.00181528
ENSMUSG00000024589	Nedd4l	8458.11	0.546019	0.129814	4.20615	2.59753e-05	0.00124892	0.557691	7.02102	1.90276e-05
ENSMUSG00000024593	Megf10	908.608	-0.448205	0.15559	-2.88068	0.0039682	0.0382891	-0.436398	3.80379	0.00855423
ENSMUSG00000024598	Fbn2	219.541	1.02263	0.324043	3.15585	0.00160032	0.0211038	1.03435	1.77455	0.00380642
ENSMUSG00000024608	Rps14	41285	-0.527762	0.143719	-3.67218	0.000240489	0.00583235	-0.514952	9.30501	0.000318667
ENSMUSG00000024650	Slc22a6	268.572	-0.63293	0.201354	-3.14336	0.00167018	0.021777	-0.620056	2.05127	0.0041739
ENSMUSG00000024654	Asrgl1	17965	-0.596985	0.134465	-4.43972	9.00745e-06	0.000589632	-0.584896	8.10549	1.69372e-05
ENSMUSG00000024661	Fth1	154266	-0.569577	0.140224	-4.06192	4.86707e-05	0.00188049	-0.557192	11.2067	7.17678e-05
ENSMUSG00000024663	Rab3il1	968.184	-0.431524	0.144559	-2.9851	0.00283486	0.0310163	-0.418311	3.89409	0.00611425
ENSMUSG00000024665	Fads2	11529.8	-0.392314	0.134703	-2.91244	0.00358622	0.0357683	-0.378546	7.46548	0.00472786
ENSMUSG00000024743	Syt7	24269.4	0.440802	0.13124	3.35874	0.00078299	0.0130787	0.453655	8.54113	0.000575783
ENSMUSG00000024754	Tmem2	707.069	0.594111	0.161379	3.68146	0.000231902	0.00571836	0.605447	3.4446	0.000462269
ENSMUSG00000024764	Naa40	1130.42	0.46047	0.158342	2.90807	0.00363662	0.036098	0.473349	4.12068	0.00426731
ENSMUSG00000024769	Cdc42bpg	1017.9	-0.515904	0.165749	-3.11256	0.00185474	0.0233729	-0.501329	3.96607	0.00355924
ENSMUSG00000024810	Il33	1620.86	-0.929877	0.171848	-5.41105	6.26547e-08	1.3258e-05	-0.918694	4.63591	1.46593e-07
ENSMUSG00000024812	Tjp2	2920.13	-0.593829	0.143408	-4.14084	3.46037e-05	0.0015065	-0.579853	5.48486	4.22609e-05
ENSMUSG00000024827	Gldc	4846.09	-0.396715	0.124816	-3.17839	0.00148096	0.0199696	-0.383673	6.21576	0.00200258
ENSMUSG00000024851	Pitpnm1	15860.4	-0.444639	0.12825	-3.46698	0.000526339	0.0100713	-0.430591	7.92503	0.00072444
ENSMUSG00000024892	Pcx	6438.29	-0.399304	0.131733	-3.03115	0.00243625	0.02806	-0.385302	6.62472	0.0029686
ENSMUSG00000024897	Apba1	15890.6	-0.343769	0.123308	-2.78789	0.0053053	0.0462031	-0.330018	7.92821	0.00760975
ENSMUSG00000024899	Papss2	1287.4	-0.534263	0.192516	-2.77516	0.00551741	0.0473389	-0.522295	4.30477	0.00899853
ENSMUSG00000024900	Cpt1a	2101.93	-0.494931	0.150755	-3.28301	0.00102706	0.015693	-0.48244	5.0106	0.00129643
ENSMUSG00000024909	Efemp2	692.012	-0.640241	0.180062	-3.55568	0.000377009	0.00798697	-0.625672	3.40959	0.000920179
ENSMUSG00000024914	Drap1	27141.4	-0.506887	0.14935	-3.39396	0.000688895	0.0119852	-0.493613	8.69958	0.000795997
ENSMUSG00000024935	Slc1a1	5154.92	0.471778	0.13445	3.50896	0.000449871	0.00909639	0.483595	6.30702	0.000302611
ENSMUSG00000024940	Ltbp3	2272.5	-0.456838	0.147765	-3.09164	0.00199054	0.0245752	-0.442095	5.12296	0.0024442
ENSMUSG00000024960	Plcb3	2605.9	-0.466483	0.141282	-3.3018	0.000960683	0.0150322	-0.452902	5.32076	0.00118701
ENSMUSG00000024962	Vegfb	5450.62	-0.59231	0.139534	-4.24491	2.18677e-05	0.00112733	-0.579117	6.3841	2.01366e-05
ENSMUSG00000024968	Rcor2	1453.53	0.388963	0.133376	2.91629	0.00354225	0.0355162	0.402339	4.48134	0.00332286
ENSMUSG00000024985	Tcf7l2	405.421	-0.892132	0.201366	-4.4304	9.40564e-06	0.000609124	-0.877405	2.63904	4.52195e-05
ENSMUSG00000024990	Rbp4	332.15	-0.666756	0.220667	-3.02155	0.00251481	0.0287285	-0.653169	2.35567	0.0058535
ENSMUSG00000025010	Ccnj	522.597	0.512736	0.160219	3.20021	0.00137325	0.0190603	0.525078	3.01048	0.00262005
ENSMUSG00000025020	Slit1	11705.7	0.879695	0.152538	5.76707	8.0662e-09	2.82286e-06	0.892619	7.49071	6.24319e-09
ENSMUSG00000025034	Trim8	5712.11	-0.333304	0.11725	-2.84267	0.00447369	0.0416006	-0.319953	6.45256	0.00683192
ENSMUSG00000025035	Arl3	6853.2	-0.35907	0.121743	-2.94942	0.00318367	0.0334506	-0.346353	6.71523	0.00441845
ENSMUSG00000025047	Pdcd11	1624.57	0.401051	0.144448	2.77644	0.00549581	0.0472203	0.414773	4.64235	0.00462933
ENSMUSG00000025092	Hspa12a	11382.1	0.363639	0.129737	2.80289	0.00506468	0.0451377	0.375906	7.44955	0.00454862
ENSMUSG00000025144	Cenpx	1021.57	-0.411513	0.143482	-2.86806	0.00413003	0.0393499	-0.39889	3.97126	0.00831238
ENSMUSG00000025192	Entpd7	337.482	0.605643	0.187094	3.23711	0.00120745	0.0175365	0.617635	2.38286	0.00232331
ENSMUSG00000025196	Cpn1	42.1658	-1.95091	0.475057	-4.10668	4.01381e-05	0.00165631	-1.93048	-0.573899	8.82359e-07
ENSMUSG00000025204	Ndufb8	9693.07	-0.353316	0.126022	-2.80361	0.0050534	0.0451014	-0.340574	7.21537	0.00702473
ENSMUSG00000025220	Mgea5	9334.09	0.358553	0.11727	3.0575	0.00223188	0.0266297	0.370203	7.16348	0.00259505
ENSMUSG00000025221	Kcnip2	15438.9	0.329646	0.115712	2.84885	0.0043877	0.0410105	0.342182	7.88861	0.00413079
ENSMUSG00000025239	Limd1	776.988	-0.480329	0.146734	-3.27347	0.00106236	0.0160761	-0.466678	3.5771	0.00303297
ENSMUSG00000025268	Maged2	2386.48	-0.385873	0.115308	-3.34645	0.000818543	0.013389	-0.373437	5.19452	0.00195845
ENSMUSG00000025283	Sat1	2201.68	-0.433188	0.143187	-3.02533	0.00248366	0.0285159	-0.419901	5.07865	0.00371498
ENSMUSG00000025290	Rps24	16133	-0.495297	0.137001	-3.61528	0.000300028	0.00677408	-0.483913	7.95087	0.000488547
ENSMUSG00000025314	Ptprj	5530.47	0.778427	0.143278	5.43299	5.54171e-08	1.21504e-05	0.789989	6.40852	2.49048e-08
ENSMUSG00000025324	Atp10a	230.463	0.921908	0.255683	3.60566	0.000311356	0.0069779	0.932346	1.8344	0.000621253
ENSMUSG00000025350	Rdh5	3314.54	-0.695235	0.15567	-4.46608	7.96672e-06	0.000545031	-0.681456	5.6664	6.44756e-06
ENSMUSG00000025351	Cd63	7397.78	-0.64592	0.157348	-4.10505	4.04228e-05	0.00166423	-0.632203	6.82473	4.89997e-05
ENSMUSG00000025372	Baiap2	20476	0.425685	0.130393	3.26463	0.00109608	0.0164034	0.439096	8.29619	0.000852666
ENSMUSG00000025453	Nnt	1540.33	0.376501	0.124952	3.01317	0.00258538	0.0293504	0.389697	4.56532	0.00288439
ENSMUSG00000025465	Echs1	3703.94	-0.352176	0.123264	-2.85709	0.00427542	0.0403513	-0.339802	5.82815	0.00553908
ENSMUSG00000025473	Adam8	196.215	1.75391	0.612274	2.86458	0.00417562	0.0396597	1.76767	1.61918	2.34034e-05
ENSMUSG00000025478	Dpysl4	2807.08	0.399102	0.124359	3.20928	0.00133066	0.0185986	0.411821	5.43003	0.000937353
ENSMUSG00000025486	Sirt3	6591.09	-0.385462	0.124517	-3.09566	0.00196374	0.0243348	-0.372455	6.65875	0.00252154
ENSMUSG00000025498	Irf7	176.297	0.883241	0.31849	2.77322	0.00555047	0.0474901	0.897698	1.45089	0.00877545
ENSMUSG00000025545	Clybl	1317.99	-0.470408	0.139091	-3.38202	0.00071955	0.0123415	-0.457809	4.33855	0.00159395
ENSMUSG00000025558	Dock9	8998.37	0.439978	0.135005	3.25897	0.00111818	0.0166519	0.45226	7.11045	0.000889246
ENSMUSG00000025571	Tnrc6c	6069.65	0.74355	0.158296	4.69721	2.6374e-06	0.000235235	0.755817	6.54384	2.37756e-06
ENSMUSG00000025582	Nptx1	41023	0.7294	0.141513	5.15431	2.54568e-07	4.21385e-05	0.742041	9.29934	2.31233e-07
ENSMUSG00000025608	Podxl	839.778	0.716224	0.14104	5.07817	3.81079e-07	5.50388e-05	0.728494	3.69225	1.90806e-06
ENSMUSG00000025666	Tmem47	6593.39	-0.702348	0.174101	-4.03414	5.48031e-05	0.00200665	-0.691486	6.66043	0.000106419
ENSMUSG00000025731	Mettl26	1635.47	-0.380793	0.12305	-3.09462	0.00197066	0.0243629	-0.367838	4.64982	0.00423357
ENSMUSG00000025739	Gng13	2326.6	-0.618313	0.152059	-4.06627	4.77726e-05	0.0018616	-0.605771	5.15684	5.62378e-05
ENSMUSG00000025766	D3Ertd751e	434.418	-0.549987	0.186593	-2.94752	0.0032033	0.0335599	-0.53844	2.74242	0.00805557
ENSMUSG00000025810	Nrp1	2534.1	0.500348	0.155242	3.22303	0.00126844	0.0180055	0.512311	5.28404	0.00107121
ENSMUSG00000025813	Homer2	5038.86	-0.576791	0.120217	-4.79793	1.60317e-06	0.000165764	-0.564489	6.27181	3.32398e-06
ENSMUSG00000025816	Sec61a2	2231.63	0.542899	0.164368	3.30294	0.000956773	0.0149969	0.555776	5.10092	0.000851675
ENSMUSG00000025876	Unc5a	10581.1	0.382668	0.130838	2.92476	0.00344725	0.0349878	0.396483	7.34358	0.00242327
ENSMUSG00000025902	Sox17	227.123	0.685204	0.233338	2.93653	0.00331909	0.0342408	0.699348	1.81371	0.00439687
ENSMUSG00000025911	Adhfe1	1670.28	-0.488583	0.16612	-2.94114	0.00327002	0.0339076	-0.476362	4.67974	0.00441491
ENSMUSG00000025915	Sgk3	435.997	-0.587206	0.202699	-2.89693	0.00376829	0.0370277	-0.576043	2.74837	0.00887015
ENSMUSG00000025950	Idh1	2522.9	-0.427558	0.151806	-2.81647	0.00485546	0.0439163	-0.415631	5.27511	0.0063025
ENSMUSG00000025967	Eef1b2	8926.82	-0.368	0.121952	-3.01757	0.00254808	0.0290356	-0.355454	7.09661	0.0038964
ENSMUSG00000025969	Nrp2	3594.79	0.652525	0.125889	5.18332	2.17973e-07	3.7444e-05	0.664565	5.78751	1.37403e-07
ENSMUSG00000025978	Rftn2	3345.29	-0.557226	0.146622	-3.80044	0.00014444	0.00405635	-0.543841	5.68108	0.000166078
ENSMUSG00000026003	Acadl	2575.6	-0.49736	0.155943	-3.18937	0.00142585	0.0194656	-0.485454	5.30436	0.00173534
ENSMUSG00000026024	Als2	3563.56	0.490903	0.125201	3.92093	8.82062e-05	0.00283595	0.502948	5.77454	5.93654e-05
ENSMUSG00000026051	1500015O10Rik	778.647	-3.18277	0.754218	-4.21996	2.44346e-05	0.00120179	-3.16506	3.57329	3.20657e-11
ENSMUSG00000026072	Il1r1	806.248	0.774471	0.184936	4.18779	2.8169e-05	0.00131082	0.786213	3.63515	6.15988e-05
ENSMUSG00000026077	Npas2	946.782	-0.658397	0.15311	-4.30015	1.7068e-05	0.000958651	-0.644175	3.86075	5.51104e-05
ENSMUSG00000026094	Stk17b	234.391	-0.732042	0.225707	-3.24332	0.00118143	0.017283	-0.719982	1.85651	0.00277025
ENSMUSG00000026104	Stat1	1332.71	0.419063	0.133953	3.12845	0.00175733	0.0225516	0.432356	4.35652	0.00204583
ENSMUSG00000026110	Mgat4a	1304.23	0.37272	0.134539	2.77035	0.00559969	0.0477298	0.384891	4.32603	0.00705061
ENSMUSG00000026112	Coa5	5491.33	-0.420836	0.11176	-3.76552	0.000166203	0.00448747	-0.40897	6.39621	0.000434902
ENSMUSG00000026116	Tmem131	3274.87	0.60808	0.142975	4.25304	2.10886e-05	0.00109648	0.620545	5.65348	1.24947e-05
ENSMUSG00000026176	Ctdsp1	3039.05	-0.581724	0.144803	-4.01735	5.88551e-05	0.00212509	-0.567672	5.54154	5.37972e-05
ENSMUSG00000026224	4933407L21Rik	137.103	-0.720107	0.241896	-2.97693	0.00291146	0.0316315	-0.706286	1.08974	0.00394954
ENSMUSG00000026227	2810459M11Rik	2131.29	-0.736705	0.143954	-5.11765	3.09366e-07	4.81183e-05	-0.723334	5.03091	7.00737e-07
ENSMUSG00000026235	Epha4	10841.3	0.66015	0.147867	4.46448	8.0265e-06	0.000547065	0.671331	7.37969	6.85066e-06
ENSMUSG00000026249	Serpine2	12496.4	-0.45111	0.128952	-3.49828	0.000468271	0.00936439	-0.438585	7.58188	0.000736198
ENSMUSG00000026255	Efhd1	1702.18	-0.779433	0.135358	-5.7583	8.49676e-09	2.91743e-06	-0.766022	4.70625	2.97018e-08
ENSMUSG00000026303	Mlph	118.602	-0.769092	0.259882	-2.95939	0.00308253	0.0328238	-0.755986	0.883996	0.00317062
ENSMUSG00000026305	Lrrfip1	2695.58	0.448335	0.153534	2.9201	0.00349914	0.035184	0.460875	5.37298	0.00277419
ENSMUSG00000026322	Htr4	413.087	0.867828	0.180124	4.81796	1.45035e-06	0.000155255	0.879019	2.67253	6.92359e-06
ENSMUSG00000026349	Ccnt2	2870.7	0.615393	0.184613	3.33342	0.000857857	0.0138398	0.626912	5.46476	0.0010206
ENSMUSG00000026354	Lct	3484.56	0.673107	0.14256	4.72156	2.34039e-06	0.000218412	0.684986	5.74245	1.05834e-06
ENSMUSG00000026355	Mcm6	1242.69	0.472882	0.137289	3.44443	0.000572274	0.0105944	0.484463	4.25687	0.000905478
ENSMUSG00000026385	Dbi	9501.83	-0.57445	0.16912	-3.39671	0.000682023	0.0119112	-0.562676	7.18713	0.00108274
ENSMUSG00000026393	Nek7	2383.06	-0.581474	0.150881	-3.85387	0.000116265	0.00345719	-0.570145	5.1927	0.000169278
ENSMUSG00000026399	Cd55	176.071	-0.876923	0.245579	-3.57084	0.000355833	0.00766325	-0.862904	1.44657	0.000897312
ENSMUSG00000026421	Csrp1	26178	-0.532212	0.168932	-3.15045	0.00163017	0.0213577	-0.518793	8.64766	0.00227304
ENSMUSG00000026424	Gpr37l1	20668	-0.444463	0.132645	-3.35076	0.000805894	0.0133115	-0.431059	8.30733	0.0011697
ENSMUSG00000026439	Rbbp5	2811.95	0.456261	0.138312	3.29879	0.000971024	0.0150774	0.468779	5.43323	0.000659624
ENSMUSG00000026442	Nfasc	11177	0.725041	0.14067	5.1542	2.54711e-07	4.21385e-05	0.738854	7.42368	1.7044e-07
ENSMUSG00000026443	Lrrn2	11698	0.514017	0.162897	3.15547	0.00160242	0.0211084	0.527699	7.48807	0.00109644
ENSMUSG00000026463	Atp2b4	3524.75	0.613541	0.136084	4.50856	6.52697e-06	0.000474304	0.626692	5.75934	3.53733e-06
ENSMUSG00000026466	Tor1aip1	2528.04	-0.349574	0.119961	-2.91406	0.00356766	0.0356376	-0.336805	5.27786	0.0066604
ENSMUSG00000026494	Kif26b	2431.07	0.708584	0.153581	4.61374	3.95489e-06	0.000315663	0.721696	5.22467	3.1701e-06
ENSMUSG00000026519	Tmem63a	1429.21	-0.412141	0.14532	-2.8361	0.00456684	0.0420797	-0.398502	4.45556	0.00742942
ENSMUSG00000026579	F5	490.731	-3.7117	0.839266	-4.42256	9.75381e-06	0.000625	-3.69402	2.90827	3.21957e-12
ENSMUSG00000026587	Astn1	7347.03	0.383733	0.126423	3.03531	0.00240286	0.0278873	0.395839	6.81782	0.00195445
ENSMUSG00000026596	Abl2	4456.65	0.380602	0.128586	2.95991	0.00307733	0.0328238	0.392922	6.09682	0.00202752
ENSMUSG00000026632	Tatdn3	625.711	0.645833	0.207583	3.1112	0.00186326	0.0233998	0.658604	3.27088	0.0030384
ENSMUSG00000026640	Plxna2	3869.56	0.682332	0.150013	4.54848	5.40344e-06	0.000402892	0.694978	5.89386	2.4294e-06
ENSMUSG00000026648	Dclre1c	361.114	0.718736	0.198749	3.6163	0.000298846	0.00675578	0.730545	2.4819	0.000742313
ENSMUSG00000026649	Cfap126	178.066	-0.998225	0.301123	-3.31501	0.000916413	0.0145396	-0.982772	1.46042	0.00222863
ENSMUSG00000026663	Atf6	3564.83	0.459304	0.143089	3.20993	0.00132767	0.0185853	0.469868	5.77535	0.000957518
ENSMUSG00000026664	Phyh	3268.69	-0.507964	0.129695	-3.91662	8.97986e-05	0.00286694	-0.496029	5.64764	0.000112579
ENSMUSG00000026687	Aldh9a1	2742.35	-0.402533	0.140139	-2.87239	0.00407385	0.0390189	-0.389882	5.39436	0.00461118
ENSMUSG00000026688	Mgst3	3068.64	-0.441462	0.124722	-3.53958	0.000400762	0.00838284	-0.428813	5.55638	0.000530761
ENSMUSG00000026701	Prdx6	14928.9	-0.401106	0.125977	-3.18397	0.00145269	0.0197404	-0.388919	7.83843	0.00217768
ENSMUSG00000026778	Prkcq	686.313	-0.554178	0.145534	-3.80789	0.000140159	0.00395444	-0.540951	3.39887	0.000674371
ENSMUSG00000026790	Odf2	3267.24	0.435138	0.14886	2.92313	0.00346532	0.035132	0.448239	5.64986	0.00239301
ENSMUSG00000026796	Fam129b	2719.82	-0.556598	0.1473	-3.77867	0.000157671	0.00432124	-0.542934	5.38182	0.000163663
ENSMUSG00000026807	Ak8	108.302	-1.23518	0.309286	-3.99367	6.50584e-05	0.00229803	-1.21834	0.752014	6.02753e-05
ENSMUSG00000026811	St6galnac6	13498.4	-0.415782	0.130532	-3.18529	0.00144611	0.0196737	-0.402639	7.69248	0.001821
ENSMUSG00000026814	Eng	592.795	0.652939	0.171924	3.79784	0.000145965	0.00407404	0.667248	3.19107	0.00024358
ENSMUSG00000026824	Kcnj3	5428.04	0.391803	0.134536	2.91225	0.00358837	0.0357683	0.403016	6.38089	0.00241636
ENSMUSG00000026830	Ermn	1520.54	-0.568869	0.192434	-2.95617	0.00311485	0.0330838	-0.557711	4.5462	0.00538618
ENSMUSG00000026836	Acvr1	1767.5	0.450539	0.13757	3.27497	0.00105674	0.0160121	0.463238	4.76363	0.000903822
ENSMUSG00000026848	Tor1b	2322.4	0.499157	0.13851	3.60376	0.000313641	0.00701184	0.511516	5.15807	0.00028719
ENSMUSG00000026932	Nacc2	11186.6	-0.541815	0.123161	-4.39923	1.08636e-05	0.000677037	-0.528553	7.4218	2.41894e-05
ENSMUSG00000026939	Tmem141	1017.46	-0.568225	0.163434	-3.47679	0.000507455	0.00980326	-0.555516	3.96484	0.000987321
ENSMUSG00000026956	Uap1l1	1116.19	-0.515917	0.151995	-3.3943	0.000688039	0.0119852	-0.502386	4.09815	0.00129933
ENSMUSG00000026959	Grin1	27025.2	0.586557	0.151898	3.86152	0.000112682	0.00338382	0.600129	8.69616	6.81265e-05
ENSMUSG00000026961	Lrrc26	89.433	1.43682	0.346839	4.14263	3.43349e-05	0.00149934	1.44793	0.501969	1.75923e-05
ENSMUSG00000027004	Frzb	1776.96	0.54826	0.131404	4.17233	3.01495e-05	0.00136144	0.56043	4.77216	3.77956e-05
ENSMUSG00000027007	Ssfa2	3013.61	-0.47273	0.119491	-3.95619	7.6155e-05	0.00256051	-0.460121	5.53109	0.000173537
ENSMUSG00000027009	Itga4	908.767	0.544408	0.177641	3.06465	0.00217924	0.026142	0.55534	3.80734	0.00326746
ENSMUSG00000027030	Stk39	3652.62	-0.535425	0.122483	-4.37141	1.23444e-05	0.000748814	-0.522595	5.80768	1.91133e-05
ENSMUSG00000027035	Cers6	2442.83	0.43726	0.153403	2.8504	0.00436648	0.0408961	0.447988	5.23061	0.00369348
ENSMUSG00000027168	Pax6	888.323	-0.635356	0.191061	-3.32541	0.000882878	0.0141681	-0.622371	3.77063	0.00204074
ENSMUSG00000027185	Nat10	1603.86	0.395038	0.141051	2.80067	0.00509973	0.0452178	0.408573	4.62378	0.00443672
ENSMUSG00000027199	Gatm	4626.35	-0.645182	0.132392	-4.87326	1.09774e-06	0.000126434	-0.633112	6.14883	1.60526e-06
ENSMUSG00000027204	Fbn1	586.947	0.547153	0.148813	3.67679	0.000236185	0.005777	0.55975	3.17739	0.000593622
ENSMUSG00000027210	Meis2	1775.3	-0.591411	0.126665	-4.66911	3.02508e-06	0.000258453	-0.578197	4.76702	8.77145e-06
ENSMUSG00000027215	Cd82	1604.51	-0.563797	0.19212	-2.93462	0.00333959	0.0343938	-0.549098	4.62064	0.00497841
ENSMUSG00000027217	Tspan18	2137.14	0.820599	0.150515	5.45196	4.98183e-08	1.11925e-05	0.832404	5.03882	5.10956e-08
ENSMUSG00000027221	Chst1	21606.4	0.375505	0.129721	2.89472	0.00379496	0.0371493	0.388348	8.37308	0.00270208
ENSMUSG00000027239	Mdk	2192.41	-0.454538	0.155764	-2.91811	0.00352161	0.0353873	-0.441189	5.07137	0.00412154
ENSMUSG00000027253	Lrp4	2950.61	-0.402367	0.143673	-2.80057	0.00510123	0.0452178	-0.388256	5.50043	0.00627309
ENSMUSG00000027257	Pacsin3	2281.47	-0.75041	0.136516	-5.49685	3.86627e-08	9.40968e-06	-0.736853	5.12785	5.54086e-08
ENSMUSG00000027312	Atrn	6544.09	0.569652	0.132609	4.29572	1.74125e-05	0.000972004	0.58144	6.65118	1.26061e-05
ENSMUSG00000027314	Dll4	82.8994	1.01942	0.320338	3.18233	0.00146093	0.0197944	1.03249	0.39105	0.000597225
ENSMUSG00000027335	Adra1d	6690.25	0.425618	0.154654	2.75206	0.00592213	0.0495726	0.439216	6.68228	0.00383432
ENSMUSG00000027339	Rassf2	4577.58	-0.555641	0.142251	-3.90606	9.38134e-05	0.00295366	-0.543196	6.13329	0.000101445
ENSMUSG00000027360	Hdc	182.583	-1.06621	0.253629	-4.2038	2.62467e-05	0.00125437	-1.05039	1.49502	7.78046e-05
ENSMUSG00000027361	Gabpb1	763.44	0.448202	0.153386	2.92205	0.0034773	0.035184	0.459314	3.5551	0.00540718
ENSMUSG00000027400	Pdyn	1254.5	0.616057	0.147435	4.17851	2.9343e-05	0.00133199	0.627951	4.27016	3.91137e-05
ENSMUSG00000027434	Nkx2-2	642.356	-0.82214	0.191529	-4.29251	1.76665e-05	0.00097933	-0.807115	3.30189	6.35555e-05
ENSMUSG00000027447	Cst3	139519	-0.488547	0.142827	-3.42056	0.000624934	0.0112491	-0.475772	11.062	0.000877434
ENSMUSG00000027452	Acss1	3374.4	-0.590186	0.122718	-4.80929	1.51468e-06	0.000160257	-0.57707	5.69357	3.20165e-06
ENSMUSG00000027474	Ccm2l	95.2124	1.47194	0.323143	4.55507	5.23669e-06	0.000394501	1.48459	0.585064	2.27736e-06
ENSMUSG00000027475	Kif3b	4083.54	0.412128	0.128791	3.19997	0.00137441	0.0190603	0.423877	5.97092	0.000962157
ENSMUSG00000027508	Pag1	989.709	0.464526	0.159067	2.92031	0.00349681	0.035184	0.477112	3.92922	0.0043183
ENSMUSG00000027522	Stx16	3536.53	0.361708	0.130871	2.76384	0.00571251	0.0483968	0.374264	5.76386	0.00438508
ENSMUSG00000027525	Phactr3	13679.3	-0.41132	0.128015	-3.21306	0.00131328	0.0184834	-0.398723	7.71227	0.00195152
ENSMUSG00000027562	Car2	12949.5	-0.719159	0.131706	-5.46033	4.75255e-08	1.09477e-05	-0.70599	7.63263	1.112e-07
ENSMUSG00000027570	Col9a3	1401.79	-1.09104	0.192139	-5.6784	1.35959e-08	4.19352e-06	-1.07565	4.42435	5.22825e-08
ENSMUSG00000027574	Nkain4	3853.86	-0.395779	0.137496	-2.87847	0.00399607	0.0384937	-0.381963	5.88471	0.00405283
ENSMUSG00000027580	Helz2	134.591	1.05787	0.29877	3.54075	0.000398987	0.00836403	1.07121	1.07479	0.000504734
ENSMUSG00000027582	Zgpat	4103.15	0.643313	0.19489	3.30091	0.000963727	0.0150411	0.657846	5.97922	0.00110988
ENSMUSG00000027601	Mtfr1	358.073	-0.843656	0.180349	-4.6779	2.89831e-06	0.000251612	-0.830662	2.46329	2.67781e-05
ENSMUSG00000027654	Fam83d	148.87	0.946284	0.242724	3.8986	9.67506e-05	0.00300455	0.958296	1.21662	0.000122007
ENSMUSG00000027673	Ndufb5	5524.56	-0.394804	0.126298	-3.12597	0.0017722	0.0226797	-0.382768	6.40505	0.00267544
ENSMUSG00000027692	Tnik	7429.01	0.39282	0.134513	2.92032	0.00349677	0.035184	0.403869	6.83444	0.00315411
ENSMUSG00000027712	Anxa5	3221.91	-0.660331	0.137578	-4.79967	1.58924e-06	0.000165263	-0.647282	5.62641	1.77205e-06
ENSMUSG00000027739	Rab33b	1656.13	-0.373834	0.127167	-2.93971	0.0032852	0.0340069	-0.361793	4.66826	0.00669255
ENSMUSG00000027784	Ppm1l	3721.59	0.60977	0.153576	3.97048	7.17278e-05	0.00247216	0.621185	5.83709	3.68446e-05
ENSMUSG00000027803	Wwtr1	1274.44	-0.491417	0.1536	-3.19933	0.00137746	0.0190769	-0.478365	4.2908	0.00278214
ENSMUSG00000027848	Olfml3	1660.23	-0.441651	0.143345	-3.08104	0.00206276	0.0252103	-0.427665	4.67066	0.00303335
ENSMUSG00000027882	Stxbp3	951.501	-0.520751	0.174348	-2.98685	0.00281869	0.030919	-0.509078	3.86945	0.00524353
ENSMUSG00000027894	Slc6a17	21217.2	0.550108	0.144436	3.80867	0.000139715	0.00394805	0.563338	8.34724	8.64318e-05
ENSMUSG00000027932	Slc27a3	745.501	0.657422	0.168336	3.9054	9.40684e-05	0.00295657	0.670196	3.52159	0.000168268
ENSMUSG00000027950	Chrnb2	5321.41	0.612665	0.146151	4.19201	2.76488e-05	0.00129345	0.626139	6.3526	1.18935e-05
ENSMUSG00000027951	Adar	8478.51	0.642369	0.139593	4.60173	4.18993e-06	0.00033008	0.655789	7.02469	2.30231e-06
ENSMUSG00000027962	Vcam1	1437.17	-0.571363	0.138235	-4.13328	3.57617e-05	0.00153313	-0.559243	4.46388	0.000105781
ENSMUSG00000027963	Extl2	3795.98	0.326242	0.115002	2.83685	0.00455614	0.0420236	0.337984	5.8654	0.00391202
ENSMUSG00000027984	Hadh	2060.93	-0.449812	0.15853	-2.8374	0.00454828	0.0419724	-0.437669	4.98279	0.00569869
ENSMUSG00000028042	Zbtb7b	2315.54	-0.436049	0.143563	-3.03733	0.0023868	0.0278073	-0.422019	5.15002	0.00284751
ENSMUSG00000028047	Thbs3	724.402	0.611357	0.18518	3.30142	0.000961981	0.0150396	0.625176	3.48089	0.00151258
ENSMUSG00000028081	Rps3a1	21350.2	-0.497494	0.143903	-3.45714	0.000545936	0.0103274	-0.486033	8.35474	0.000791694
ENSMUSG00000028121	Bcar3	1018.13	-0.504666	0.148496	-3.39852	0.000677526	0.0118554	-0.490705	3.96636	0.00166249
ENSMUSG00000028125	Abca4	325.258	-2.38128	0.586929	-4.05719	4.9667e-05	0.00191087	-2.36288	2.31578	9.25069e-10
ENSMUSG00000028150	Rorc	199.905	-0.870323	0.243499	-3.57424	0.000351253	0.00759156	-0.855549	1.62651	0.000867491
ENSMUSG00000028152	Tspan5	7689.39	0.441244	0.136396	3.23502	0.00121634	0.0176048	0.453446	6.88299	0.000748605
ENSMUSG00000028173	Wls	968.495	-0.55212	0.144851	-3.81165	0.000138042	0.00391291	-0.539415	3.89504	0.000482347
ENSMUSG00000028194	Ddah1	7785.71	-0.521786	0.143377	-3.63927	0.000273416	0.00630625	-0.509203	6.89924	0.000346388
ENSMUSG00000028223	Decr1	1294.62	-0.634392	0.160809	-3.945	7.97999e-05	0.00265	-0.622145	4.31253	0.00016816
ENSMUSG00000028234	Rps20	9765.41	-0.546831	0.153693	-3.55793	0.000373784	0.00793714	-0.534942	7.22592	0.000476108
ENSMUSG00000028273	Pdlim5	1835.47	-0.457997	0.138786	-3.30001	0.00096681	0.0150574	-0.445019	4.81627	0.00166939
ENSMUSG00000028289	Epha7	7351.43	0.469559	0.145083	3.23648	0.00121015	0.0175584	0.479979	6.81879	0.000919399
ENSMUSG00000028360	Slc44a5	1951.83	0.916367	0.184764	4.95966	7.06153e-07	9.28911e-05	0.928802	4.90918	1.30738e-06
ENSMUSG00000028381	Ugcg	2089.74	0.440383	0.119964	3.67096	0.000241638	0.00583975	0.452346	5.00517	0.000333967
ENSMUSG00000028383	Hsdl2	1891.99	-0.487432	0.133343	-3.65548	0.000256705	0.0060669	-0.475357	4.86023	0.000526684
ENSMUSG00000028407	Smim27	1781.56	-0.434118	0.126027	-3.44465	0.0005718	0.0105944	-0.421813	4.77292	0.0011954
ENSMUSG00000028441	1110017D15Rik	205.158	-0.843117	0.297959	-2.82964	0.00466005	0.0426672	-0.826893	1.66652	0.00969883
ENSMUSG00000028445	Enho	5831.14	-0.465979	0.142464	-3.27085	0.00107223	0.016193	-0.452343	6.48168	0.00117188
ENSMUSG00000028454	Pigo	1053.12	0.427934	0.145635	2.93841	0.00329904	0.0341009	0.441627	4.01761	0.00380175
ENSMUSG00000028517	Plpp3	22698.6	-0.560472	0.116988	-4.79084	1.66082e-06	0.000168241	-0.547466	8.44272	6.37146e-06
ENSMUSG00000028581	Laptm5	2985.47	-0.474549	0.144235	-3.2901	0.0010015	0.0153931	-0.461243	5.51651	0.00106249
ENSMUSG00000028583	Pdpn	954.908	-0.686406	0.16109	-4.261	2.03514e-05	0.00107349	-0.673653	3.87393	6.41747e-05
ENSMUSG00000028607	Cpt2	465.479	-0.614011	0.196743	-3.12087	0.00180317	0.0229541	-0.600094	2.83916	0.00405272
ENSMUSG00000028636	Ppcs	474.693	-0.50141	0.162014	-3.09485	0.00196913	0.0243604	-0.487824	2.86828	0.00565747
ENSMUSG00000028653	Trit1	785.527	0.505012	0.148655	3.39722	0.00068075	0.0119004	0.516619	3.5965	0.00137988
ENSMUSG00000028654	Mycl	3365.76	0.467057	0.137052	3.40788	0.000654692	0.0115671	0.480516	5.69181	0.000331479
ENSMUSG00000028655	Mfsd2a	1265.1	0.822756	0.170585	4.82314	1.41316e-06	0.00015217	0.833929	4.28163	1.70465e-06
ENSMUSG00000028664	Ephb2	1625.04	0.725376	0.172688	4.20051	2.66317e-05	0.00125882	0.739387	4.64336	2.26321e-05
ENSMUSG00000028673	Fuca1	2537.47	-0.395532	0.133962	-2.95255	0.00315156	0.0332862	-0.382558	5.28219	0.00389379
ENSMUSG00000028691	Prdx1	6936.74	-0.405399	0.138407	-2.92903	0.00340021	0.0347233	-0.393615	6.73328	0.0043613
ENSMUSG00000028753	Vwa5b1	250.692	-1.05255	0.239173	-4.40079	1.07855e-05	0.000674483	-1.0373	1.94965	4.42702e-05
ENSMUSG00000028756	Pink1	35427.5	-0.439153	0.148561	-2.95605	0.00311604	0.0330838	-0.426316	9.08437	0.0037935
ENSMUSG00000028766	Alpl	361.715	-0.733955	0.196971	-3.72621	0.00019438	0.00501624	-0.71908	2.47671	0.000651011
ENSMUSG00000028803	Nipal3	4805.94	0.440382	0.133862	3.28982	0.00100251	0.0153955	0.453802	6.20515	0.000477335
ENSMUSG00000028804	Csmd2	2287.81	1.03002	0.202338	5.09061	3.56909e-07	5.3385e-05	1.04394	5.13768	8.46093e-07
ENSMUSG00000028826	Tmem57	2361.24	0.349872	0.11838	2.95551	0.00312156	0.0331229	0.361792	5.18125	0.00349711
ENSMUSG00000028832	Stmn1	14703.9	-0.390793	0.128621	-3.03833	0.00237891	0.0277816	-0.377599	7.8162	0.00322714
ENSMUSG00000028854	Slc9a1	3148.7	0.483836	0.158908	3.04476	0.00232867	0.0274286	0.49761	5.59582	0.00139125
ENSMUSG00000028876	Epha10	2327.74	0.504244	0.15716	3.20848	0.00133439	0.0186345	0.517255	5.16043	0.00092004
ENSMUSG00000028917	Plekhm2	8413.87	-0.538874	0.13805	-3.90348	9.48204e-05	0.00295708	-0.525178	7.01008	9.86113e-05
ENSMUSG00000028923	Necap2	2432.94	-0.483187	0.13166	-3.66995	0.000242601	0.00585524	-0.470348	5.22155	0.00033705
ENSMUSG00000028927	Padi2	3668.26	-0.58508	0.132805	-4.40555	1.05515e-05	0.000662124	-0.571611	5.81343	1.16282e-05
ENSMUSG00000028950	Tas1r1	109.843	0.904197	0.299964	3.01435	0.00257528	0.0292723	0.913929	0.785592	0.00209463
ENSMUSG00000028957	Per3	2028.79	0.930927	0.1335	6.97324	3.09726e-12	4.026e-09	0.942635	4.96405	1.02024e-11
ENSMUSG00000028962	Slc4a2	3866.42	-0.91759	0.183351	-5.00455	5.59936e-07	7.66145e-05	-0.901899	5.88733	8.6528e-07
ENSMUSG00000028967	Errfi1	2291.17	0.486399	0.161203	3.0173	0.00255039	0.0290438	0.498952	5.1385	0.00210681
ENSMUSG00000028979	Masp2	888.588	0.680102	0.222753	3.05317	0.00226435	0.0268962	0.691283	3.77594	0.00402711
ENSMUSG00000028988	Ctnnbip1	3503.52	-0.408091	0.131773	-3.09691	0.00195547	0.0242739	-0.395293	5.74741	0.0021571
ENSMUSG00000028998	Tomm7	3431.91	-0.401448	0.130818	-3.06875	0.00214955	0.0259228	-0.389114	5.71813	0.00258898
ENSMUSG00000029005	Draxin	163.74	1.01688	0.248499	4.0921	4.27491e-05	0.00174037	1.0301	1.34845	7.45966e-05
ENSMUSG00000029009	Mthfr	1314.55	0.586392	0.16972	3.45504	0.000550206	0.0103866	0.600398	4.33776	0.000561732
ENSMUSG00000029059	Fam213b	5644.64	-0.463431	0.129941	-3.56649	0.0003618	0.00775894	-0.45084	6.43516	0.000459197
ENSMUSG00000029068	Ccnl2	4124.65	0.559776	0.174806	3.20228	0.00136346	0.0189551	0.57315	5.98676	0.00124188
ENSMUSG00000029086	Prom1	390.624	0.564146	0.164436	3.4308	0.000601811	0.0110068	0.575865	2.59257	0.00167565
ENSMUSG00000029093	Sorcs2	2423.93	0.443637	0.155243	2.8577	0.00426724	0.0403194	0.457258	5.21828	0.00274034
ENSMUSG00000029096	Htra3	421.204	-0.652555	0.210689	-3.09724	0.00195333	0.024264	-0.638256	2.69486	0.00447945
ENSMUSG00000029104	Htt	7481.84	0.585449	0.140131	4.17788	2.94241e-05	0.00133199	0.59762	6.84446	1.94809e-05
ENSMUSG00000029151	Slc30a3	7458.61	0.514106	0.140857	3.64984	0.000262401	0.00613776	0.527469	6.83925	0.000143144
ENSMUSG00000029168	Dpysl5	1795.67	0.648241	0.122689	5.28359	1.26675e-07	2.37653e-05	0.661466	4.78682	2.23248e-07
ENSMUSG00000029206	Nsun7	543.53	0.72757	0.223465	3.25586	0.00113048	0.0168214	0.739719	3.0696	0.00209893
ENSMUSG00000029309	Sparcl1	96442.8	-0.388373	0.127099	-3.05567	0.00224556	0.0267265	-0.3764	10.5302	0.00383737
ENSMUSG00000029389	Ddx55	1053.97	0.438644	0.147047	2.98302	0.00285416	0.0311765	0.451397	4.0197	0.00372424
ENSMUSG00000029406	Pitpnm2	22822.5	0.449424	0.130628	3.44049	0.000580663	0.0107347	0.462385	8.45227	0.000396321
ENSMUSG00000029413	Naaa	2924.58	-0.421289	0.135247	-3.11496	0.00183967	0.0232523	-0.408818	5.48728	0.00217058
ENSMUSG00000029420	Rimbp2	10009	0.583937	0.152095	3.8393	0.000123387	0.00360997	0.597425	7.26438	8.99307e-05
ENSMUSG00000029436	Mmp17	22519	0.512354	0.126104	4.06296	4.84547e-05	0.00187612	0.525463	8.43337	3.76814e-05
ENSMUSG00000029438	Bcl7a	5995.86	0.49617	0.125441	3.95542	7.64016e-05	0.00256051	0.509041	6.52447	4.85455e-05
ENSMUSG00000029439	Sfswap	4364.26	0.476861	0.171474	2.78095	0.00541995	0.0467451	0.490539	6.06762	0.0044329
ENSMUSG00000029455	Aldh2	9780.45	-0.435574	0.135122	-3.22355	0.00126613	0.0180055	-0.422061	7.22764	0.00152707
ENSMUSG00000029467	Atp2a2	24202.7	0.415855	0.128114	3.24597	0.00117051	0.0172455	0.428347	8.53744	0.00099742
ENSMUSG00000029478	Ncor2	18176.9	0.546623	0.156759	3.48703	0.000488408	0.00958797	0.561269	8.12427	0.00031947
ENSMUSG00000029484	Anxa3	529.206	-0.641177	0.1813	-3.53655	0.000405395	0.00841206	-0.628792	3.02652	0.00127242
ENSMUSG00000029545	Acads	723.92	-0.612764	0.156542	-3.91437	9.06393e-05	0.00288871	-0.599316	3.4754	0.000360236
ENSMUSG00000029550	Sppl3	2513.86	0.422244	0.1341	3.14872	0.00163988	0.0214386	0.435025	5.27094	0.00112239
ENSMUSG00000029560	Snx8	1046.93	-0.523276	0.163017	-3.20996	0.00132756	0.0185853	-0.508757	4.00581	0.00236261
ENSMUSG00000029587	Zfp12	1474.82	0.471169	0.139755	3.37138	0.000747928	0.012673	0.483947	4.50336	0.000782351
ENSMUSG00000029598	Plbd2	4464.25	0.401723	0.142736	2.81445	0.00488614	0.0441158	0.415452	6.09858	0.002569
ENSMUSG00000029607	Ankrd61	501.217	0.45909	0.155929	2.94422	0.00323765	0.0337559	0.471635	2.9504	0.00601867
ENSMUSG00000029648	Flt1	856.346	1.02478	0.17215	5.95284	2.63528e-09	1.16968e-06	1.03757	3.72197	1.18214e-08
ENSMUSG00000029669	Tspan12	932.85	-0.5906	0.171072	-3.45235	0.000555723	0.0104258	-0.579627	3.8418	0.00134686
ENSMUSG00000029673	Auts2	6235.22	0.58182	0.144128	4.03683	5.41783e-05	0.00199179	0.594533	6.58194	3.86715e-05
ENSMUSG00000029718	Pcolce	696.786	-0.89005	0.219639	-4.05232	5.07114e-05	0.00192908	-0.874249	3.41878	0.00017372
ENSMUSG00000029725	Ppp1r35	1728.2	-0.452397	0.143402	-3.15474	0.0016064	0.0211223	-0.43835	4.72855	0.00225143
ENSMUSG00000029759	Pon3	114.283	-1.20118	0.355444	-3.37938	0.000726486	0.0124155	-1.18493	0.827668	0.00111475
ENSMUSG00000029765	Plxna4	8437.71	1.0445	0.149037	7.00828	2.41263e-12	3.37731e-09	1.05653	7.01898	2.22073e-12
ENSMUSG00000029776	Hibadh	2804.96	-0.428347	0.128464	-3.33439	0.000854879	0.013804	-0.416101	5.42726	0.00118951
ENSMUSG00000029781	Fkbp9	3030.16	-0.470882	0.126246	-3.72987	0.00019158	0.00498053	-0.458301	5.53821	0.000255088
ENSMUSG00000029804	Herc3	8856.79	0.382635	0.131036	2.92008	0.00349945	0.035184	0.394013	7.08699	0.00268475
ENSMUSG00000029810	Tmem176b	2202.35	-0.489925	0.151703	-3.2295	0.00124005	0.0178131	-0.476542	5.07787	0.00149149
ENSMUSG00000029838	Ptn	15744.7	-0.538477	0.124016	-4.34198	1.41203e-05	0.000826241	-0.526429	7.91555	3.64538e-05
ENSMUSG00000029843	Slc13a4	769.313	-1.2378	0.411491	-3.00808	0.00262907	0.0296613	-1.22408	3.56017	5.64231e-06
ENSMUSG00000029864	Gstk1	725.697	-0.694349	0.173961	-3.99141	6.56821e-05	0.00231196	-0.681373	3.47836	0.000214172
ENSMUSG00000030029	Lrig1	2281.07	-0.424338	0.135777	-3.12525	0.00177653	0.0227147	-0.410548	5.1291	0.00265691
ENSMUSG00000030030	1700003E16Rik	2468.85	-0.446372	0.141406	-3.15667	0.0015958	0.0210778	-0.432053	5.24229	0.001855
ENSMUSG00000030035	Wbp1	3424.52	-0.431477	0.134161	-3.21612	0.00129938	0.0183303	-0.417736	5.7144	0.00142047
ENSMUSG00000030042	Pole4	2240.54	-0.453823	0.119984	-3.78237	0.00015534	0.00428305	-0.441179	5.10329	0.000384656
ENSMUSG00000030077	Chl1	4819.57	0.451177	0.144391	3.12469	0.00177993	0.0227147	0.462519	6.21072	0.00137633
ENSMUSG00000030084	Plxna1	7745.74	0.532167	0.181951	2.92479	0.00344691	0.0349878	0.546443	6.89413	0.00319152
ENSMUSG00000030091	Nup210	992.463	0.839502	0.196001	4.28315	1.84262e-05	0.00100124	0.853381	3.93397	3.41431e-05
ENSMUSG00000030092	Cntn6	111.145	-0.883869	0.304235	-2.90522	0.00366992	0.0363358	-0.868852	0.790541	0.00393407
ENSMUSG00000030096	Slc6a6	5274.32	0.471948	0.129257	3.65124	0.000260981	0.00613178	0.484319	6.33988	0.000170474
ENSMUSG00000030111	A2m	228.782	-0.83879	0.223445	-3.7539	0.000174105	0.00462535	-0.824341	1.82031	0.000521198
ENSMUSG00000030123	Plxnd1	1694.01	-0.727755	0.182834	-3.98041	6.87952e-05	0.00240295	-0.712302	4.69793	0.000110221
ENSMUSG00000030125	Lrrc23	196.121	-0.796831	0.248188	-3.21059	0.00132461	0.0185853	-0.781912	1.59844	0.00277219
ENSMUSG00000030209	Grin2b	14710.3	1.13529	0.155246	7.31282	2.61593e-13	6.80066e-10	1.1473	7.82097	4.24223e-13
ENSMUSG00000030223	Ptpro	2029.61	0.669412	0.12702	5.27014	1.36322e-07	2.45623e-05	0.681612	4.96356	2.07999e-07
ENSMUSG00000030231	Plekha5	2747.51	0.491121	0.141063	3.48157	0.00049849	0.0096918	0.503885	5.40028	0.000367573
ENSMUSG00000030237	Slco1a4	644.919	0.597593	0.147839	4.0422	5.29515e-05	0.00197058	0.609226	3.31242	0.000175526
ENSMUSG00000030246	Ldhb	21815.7	-0.433836	0.127116	-3.4129	0.000642745	0.0115012	-0.421131	8.38529	0.000961216
ENSMUSG00000030249	Abcc9	131.636	0.821954	0.274198	2.99766	0.00272059	0.0302995	0.833926	1.03705	0.00256247
ENSMUSG00000030255	Sspn	1118.1	-0.466551	0.161687	-2.88552	0.00390762	0.0380064	-0.454348	4.10148	0.00653364
ENSMUSG00000030257	Srgap3	18669	0.387484	0.137403	2.82006	0.00480148	0.0435895	0.400155	8.16306	0.00385773
ENSMUSG00000030272	Camk1	2151.4	-0.37	0.121879	-3.03581	0.00239891	0.0278706	-0.356795	5.04482	0.00460098
ENSMUSG00000030279	C2cd5	2631.21	0.595616	0.183531	3.24532	0.00117319	0.0172593	0.60854	5.33907	0.00129947
ENSMUSG00000030281	Il17rc	410.089	-0.640903	0.196153	-3.26736	0.00108554	0.0162956	-0.62658	2.65738	0.0028377
ENSMUSG00000030283	St8sia1	2204.81	0.387684	0.134921	2.87341	0.00406065	0.0389335	0.399939	5.0817	0.00309842
ENSMUSG00000030284	Creld1	4479.45	0.394125	0.12924	3.04955	0.00229182	0.0270646	0.407748	6.10414	0.00136213
ENSMUSG00000030302	Atp2b2	14589.8	0.546476	0.159504	3.42609	0.000612331	0.0111099	0.559726	7.80699	0.000420064
ENSMUSG00000030307	Slc6a11	13981.5	-0.552085	0.133274	-4.14248	3.43568e-05	0.00149934	-0.537902	7.74292	4.64185e-05
ENSMUSG00000030339	Ltbr	733.163	-0.820582	0.184288	-4.45271	8.47951e-06	0.000564973	-0.805331	3.49191	2.97752e-05
ENSMUSG00000030342	Cd9	3173.92	-0.440433	0.154951	-2.8424	0.00447754	0.0416069	-0.426671	5.60509	0.00490447
ENSMUSG00000030376	Slc8a2	29459.8	0.62033	0.140225	4.42383	9.69659e-06	0.000623528	0.633047	8.8208	5.77592e-06
ENSMUSG00000030401	Rtn2	8345.42	-0.361837	0.131001	-2.7621	0.00574309	0.0485429	-0.348076	6.999	0.00695612
ENSMUSG00000030413	Pglyrp1	152.716	1.294	0.252238	5.13007	2.89633e-07	4.58325e-05	1.30407	1.24966	5.27544e-07
ENSMUSG00000030450	Oca2	61.7233	-2.52468	0.45934	-5.49632	3.87804e-08	9.40968e-06	-2.50583	-0.0506705	4.55837e-09
ENSMUSG00000030451	Herc2	12075.6	0.453388	0.123254	3.67849	0.000234618	0.00575898	0.465731	7.53487	0.000234562
ENSMUSG00000030494	Rhpn2	448.662	-0.792141	0.169386	-4.67656	2.9173e-06	0.000251612	-0.77831	2.7864	2.49376e-05
ENSMUSG00000030495	Slc7a10	3456.33	-0.709472	0.153492	-4.62221	3.79667e-06	0.000311224	-0.694462	5.72672	3.2394e-06
ENSMUSG00000030513	Pcsk6	1848.24	-0.426737	0.140627	-3.03453	0.00240912	0.0278911	-0.413157	4.82529	0.00328727
ENSMUSG00000030538	Cib1	1460.22	-0.460977	0.132065	-3.49055	0.000482035	0.00952451	-0.448192	4.48624	0.0010786
ENSMUSG00000030579	Tyrobp	1263.22	-0.513161	0.171303	-2.99564	0.00273873	0.030427	-0.50034	4.27676	0.00423408
ENSMUSG00000030583	Sipa1l3	18231	0.422808	0.147166	2.873	0.00406593	0.0389635	0.436629	8.12827	0.00278108
ENSMUSG00000030584	Dpf1	4433.18	0.381825	0.127384	2.99744	0.00272259	0.0303032	0.395077	6.08913	0.00168502
ENSMUSG00000030592	Ryr1	1979.19	1.10876	0.194566	5.69862	1.20778e-08	3.856e-06	1.1218	4.92982	4.06365e-08
ENSMUSG00000030605	Mfge8	12329.4	-0.595136	0.121555	-4.89602	9.77981e-07	0.000117863	-0.581473	7.56179	2.34749e-06
ENSMUSG00000030607	Acan	215.72	1.00816	0.233981	4.30873	1.64192e-05	0.000939614	1.01958	1.74071	3.52205e-05
ENSMUSG00000030677	Kif22	148.937	1.03152	0.285635	3.61131	0.000304657	0.00686157	1.04419	1.21805	0.000469341
ENSMUSG00000030688	Stard10	2939.8	-0.637109	0.196744	-3.23827	0.00120257	0.0174976	-0.622131	5.49227	0.00172756
ENSMUSG00000030701	Plekhb1	30767.9	-0.673868	0.162452	-4.1481	3.35248e-05	0.0014772	-0.661043	8.88074	5.1881e-05
ENSMUSG00000030739	Myh14	4994.45	-0.473642	0.14294	-3.31357	0.00092113	0.014589	-0.460174	6.2586	0.000948176
ENSMUSG00000030744	Rps3	34988.6	-0.413536	0.141238	-2.92793	0.00341227	0.034827	-0.400857	9.06669	0.00434621
ENSMUSG00000030747	Dgat2	7239.11	0.641645	0.143576	4.46903	7.85759e-06	0.00054293	0.653363	6.79629	3.87452e-06
ENSMUSG00000030782	Tgfb1i1	590.14	-0.506597	0.175136	-2.89259	0.00382075	0.0373252	-0.491838	3.18089	0.00768623
ENSMUSG00000030793	Pycard	249.67	-0.673221	0.214166	-3.14346	0.00166966	0.021777	-0.659191	1.94613	0.00380419
ENSMUSG00000030814	Bcl7c	1851.45	-0.602043	0.149373	-4.03048	5.5664e-05	0.00202595	-0.588902	4.82713	6.848e-05
ENSMUSG00000030844	Rgs10	1669.3	-0.443452	0.134508	-3.29684	0.000977778	0.0151352	-0.43065	4.67895	0.00171044
ENSMUSG00000030849	Fgfr2	2532.91	-0.489077	0.135585	-3.60715	0.000309582	0.00695528	-0.475557	5.28048	0.000518143
ENSMUSG00000030861	Acadsb	2606.43	-0.388796	0.128397	-3.02807	0.00246122	0.0283118	-0.377445	5.3222	0.00395246
ENSMUSG00000030878	Cdr2	693.162	-0.848483	0.218901	-3.8761	0.000106143	0.00322469	-0.834948	3.41133	0.000311962
ENSMUSG00000030930	Chst15	2263.02	0.74489	0.133467	5.58108	2.39033e-08	6.59079e-06	0.757758	5.1202	1.69444e-08
ENSMUSG00000030934	Oat	5159.68	-0.404123	0.107553	-3.75744	0.000171664	0.00459873	-0.391424	6.30637	0.000517929
ENSMUSG00000031004	Mki67	122.031	1.19556	0.310625	3.84889	0.000118656	0.00350536	1.20704	0.940688	0.000136378
ENSMUSG00000031015	Swap70	700.09	-0.510826	0.151685	-3.36769	0.000758014	0.0127844	-0.497487	3.42768	0.00248361
ENSMUSG00000031028	Tub	14450.3	0.413344	0.137284	3.01086	0.00260509	0.0294822	0.42675	7.79363	0.00199822
ENSMUSG00000031059	Ndufb11	11323.6	-0.458296	0.139081	-3.29517	0.000983606	0.0151564	-0.44516	7.4391	0.00121685
ENSMUSG00000031068	Glrx3	5143.63	-0.31933	0.116074	-2.75109	0.00593966	0.0496965	-0.306723	6.30198	0.009432
ENSMUSG00000031119	Gpc4	2554.08	0.615933	0.116769	5.27482	1.32887e-07	2.4427e-05	0.628746	5.2945	1.89931e-07
ENSMUSG00000031158	Timm17b	1672.61	-0.366317	0.129384	-2.83124	0.00463686	0.0425525	-0.353127	4.6817	0.00770998
ENSMUSG00000031255	Sytl4	168.027	-0.770484	0.22878	-3.3678	0.000757702	0.0127844	-0.758318	1.38096	0.0016285
ENSMUSG00000031285	Dcx	736.91	0.731699	0.151549	4.82813	1.3782e-06	0.00015068	0.743235	3.50519	6.6876e-06
ENSMUSG00000031302	Nlgn3	6122.55	0.539225	0.142491	3.78428	0.000154153	0.00426983	0.55239	6.55507	9.51227e-05
ENSMUSG00000031343	Gabra3	1288.32	-0.47321	0.164819	-2.87109	0.00409053	0.0390758	-0.461072	4.30665	0.00701678
ENSMUSG00000031351	Zfp185	160.868	-0.787865	0.265676	-2.96552	0.00302174	0.0324871	-0.772158	1.31706	0.0054063
ENSMUSG00000031376	Atp2b3	7925.4	0.507797	0.129833	3.91116	9.1853e-05	0.00292227	0.520954	6.92694	5.51494e-05
ENSMUSG00000031387	Renbp	272.952	-0.754954	0.179727	-4.20057	2.66249e-05	0.00125882	-0.741897	2.07378	0.000152454
ENSMUSG00000031391	L1cam	2992.74	0.550994	0.154027	3.57725	0.000347229	0.00755547	0.564288	5.52305	0.000199692
ENSMUSG00000031398	Plxna3	912.368	0.635536	0.208384	3.04984	0.00228966	0.0270592	0.649586	3.81266	0.00321497
ENSMUSG00000031431	Tsc22d3	3959.52	0.623005	0.144572	4.30929	1.63778e-05	0.000939614	0.634844	5.92627	6.36904e-06
ENSMUSG00000031504	Rab20	89.0699	-2.22433	0.369216	-6.02446	1.69677e-09	8.5772e-07	-2.20582	0.473384	1.10915e-09
ENSMUSG00000031548	Sfrp1	346.882	-0.97218	0.238733	-4.07224	4.65623e-05	0.00183805	-0.956654	2.41627	0.000197238
ENSMUSG00000031557	Plekha2	2999.13	0.495705	0.14306	3.465	0.000530226	0.0100954	0.506494	5.52578	0.000333726
ENSMUSG00000031639	Tlr3	475.462	-0.736815	0.176274	-4.17994	2.91583e-05	0.00132988	-0.724802	2.87166	0.000163416
ENSMUSG00000031647	Mfap3l	2058.55	-0.730076	0.155648	-4.69057	2.72446e-06	0.000239516	-0.719428	4.98152	5.17452e-06
ENSMUSG00000031665	Sall1	1338.11	-0.494798	0.144501	-3.42419	0.000616627	0.0111651	-0.481715	4.36042	0.00129792
ENSMUSG00000031667	Aktip	5589.1	-0.41423	0.115375	-3.59029	0.000330312	0.00726846	-0.401947	6.42162	0.000706092
ENSMUSG00000031683	Lsm6	1987.59	-0.342054	0.122559	-2.79094	0.00525549	0.0459996	-0.329401	4.931	0.00974141
ENSMUSG00000031709	Tbc1d9	5429.92	-0.391593	0.118959	-3.29183	0.000995361	0.0153207	-0.378245	6.37929	0.00138646
ENSMUSG00000031731	Ap1g1	4043.25	0.339373	0.119736	2.83434	0.00459201	0.0422688	0.35148	5.95679	0.0038641
ENSMUSG00000031767	Nudt7	191.954	-0.803524	0.258357	-3.11014	0.00187002	0.0234532	-0.789343	1.57061	0.00391396
ENSMUSG00000031775	Pllp	4954.15	-0.674213	0.15916	-4.23606	2.27472e-05	0.00114987	-0.66043	6.24621	2.16251e-05
ENSMUSG00000031778	Cx3cl1	24312.3	0.433768	0.134789	3.21812	0.00129035	0.0182454	0.446871	8.54342	0.000866511
ENSMUSG00000031786	Drc7	609.732	-2.16154	0.474575	-4.5547	5.24614e-06	0.000394501	-2.14422	3.22263	7.42882e-12
ENSMUSG00000031788	Kifc3	5974.95	-0.398996	0.123665	-3.22644	0.0012534	0.0179038	-0.385422	6.51716	0.00175415
ENSMUSG00000031818	Cox4i1	52630	-0.470057	0.131158	-3.58389	0.000338516	0.00740044	-0.456937	9.65541	0.000501325
ENSMUSG00000031819	Emc8	17154.7	-0.359087	0.120726	-2.97439	0.00293574	0.0317815	-0.346082	8.03872	0.00454179
ENSMUSG00000031821	Gins2	3035.42	0.486016	0.129127	3.76385	0.00016732	0.00450427	0.498876	5.54338	0.000109149
ENSMUSG00000031822	Gse1	10561.5	0.532372	0.14688	3.62454	0.000289471	0.00659298	0.54664	7.3412	0.00017396
ENSMUSG00000031864	Ints10	2333.94	0.520603	0.168787	3.08437	0.00203982	0.0249802	0.533037	5.1659	0.00195855
ENSMUSG00000031871	Cdh5	314.953	0.660926	0.193769	3.41091	0.000647474	0.011563	0.673001	2.28383	0.00135718
ENSMUSG00000031897	Psmb10	2662.16	-0.476363	0.126424	-3.76797	0.000164583	0.00447026	-0.463804	5.3515	0.000241881
ENSMUSG00000031904	Slc7a6	695.383	0.702617	0.201247	3.49132	0.000480643	0.00951768	0.714888	3.42304	0.000893271
ENSMUSG00000031949	Adat1	339.573	0.56013	0.201001	2.7867	0.00532477	0.0462265	0.572081	2.39337	0.00864984
ENSMUSG00000031971	Ccsap	3986.43	0.365819	0.128534	2.84608	0.00442612	0.0412425	0.378163	5.9354	0.00258194
ENSMUSG00000031983	2310022B05Rik	9676.99	-0.628273	0.136043	-4.6182	3.87085e-06	0.000314472	-0.614494	7.21228	5.82931e-06
ENSMUSG00000031986	Sprtn	874.533	0.458	0.166207	2.75561	0.00585833	0.049197	0.469981	3.75142	0.00780259
ENSMUSG00000032012	Nectin1	3965.38	0.418275	0.141941	2.94683	0.00321053	0.0335875	0.432372	5.9282	0.00172473
ENSMUSG00000032017	Grik4	3540.54	0.464469	0.127706	3.63702	0.000275816	0.00635354	0.476379	5.76527	0.000189524
ENSMUSG00000032036	Kirrel3	2866.86	0.422357	0.122012	3.46161	0.000536952	0.0101998	0.434854	5.46035	0.000377439
ENSMUSG00000032060	Cryab	5630.34	-0.601035	0.152457	-3.94233	8.06925e-05	0.00267476	-0.587513	6.43129	9.5052e-05
ENSMUSG00000032086	Bace1	5555.39	0.358382	0.108615	3.29955	0.000968389	0.0150622	0.370911	6.41457	0.00111445
ENSMUSG00000032087	Dscaml1	5926	0.682164	0.127535	5.34886	8.85117e-08	1.78971e-05	0.69543	6.50836	5.97352e-08
ENSMUSG00000032115	Hyou1	4078.19	0.525218	0.154981	3.38892	0.00070169	0.0121151	0.538478	5.96953	0.000437068
ENSMUSG00000032122	Slc37a2	258.635	-0.77332	0.230736	-3.35154	0.000803633	0.013295	-0.758785	1.9961	0.0019187
ENSMUSG00000032125	Robo4	117.24	1.21054	0.373242	3.24332	0.00118145	0.017283	1.22641	0.876497	0.00144706
ENSMUSG00000032128	Robo3	810.955	0.99979	0.209402	4.77451	1.80144e-06	0.000177203	1.01268	3.64469	6.14985e-06
ENSMUSG00000032131	Abcg4	3166.55	0.435133	0.15575	2.7938	0.00520931	0.0458853	0.448978	5.60413	0.00333396
ENSMUSG00000032181	Scg3	12439.4	-0.382962	0.125062	-3.06218	0.00219734	0.0262728	-0.371271	7.57579	0.00361898
ENSMUSG00000032194	Kank2	1222.21	-0.712849	0.160118	-4.45202	8.50657e-06	0.000564973	-0.698717	4.22883	2.11916e-05
ENSMUSG00000032202	Rab27a	553.137	0.577053	0.165724	3.482	0.000497681	0.00969029	0.589505	3.09303	0.00101177
ENSMUSG00000032232	Cgnl1	726.114	-1.12722	0.217956	-5.17176	2.31902e-07	3.94407e-05	-1.11197	3.47823	1.63339e-06
ENSMUSG00000032238	Rora	1131.09	-0.659653	0.143939	-4.58286	4.58653e-06	0.000358222	-0.648097	4.1187	2.32889e-05
ENSMUSG00000032243	Itga11	279.851	1.16807	0.228527	5.1113	3.19945e-07	4.89273e-05	1.17968	2.11483	1.38803e-06
ENSMUSG00000032246	Calml4	236.524	-2.31324	0.328197	-7.04834	1.81064e-12	2.99545e-09	-2.29589	1.86338	5.10492e-10
ENSMUSG00000032252	Glce	756.524	0.564615	0.153634	3.67506	0.000237789	0.00580065	0.575834	3.54261	0.000534591
ENSMUSG00000032281	Acsbg1	18963.7	-0.555948	0.140208	-3.96516	7.33457e-05	0.0024902	-0.542625	8.18274	9.54889e-05
ENSMUSG00000032289	Thsd4	1842.05	0.761602	0.183755	4.14466	3.40312e-05	0.00149589	0.773273	4.82472	4.40617e-05
ENSMUSG00000032320	Rcn2	7426.57	-0.356695	0.116455	-3.06294	0.00219173	0.026223	-0.344535	6.83189	0.00425417
ENSMUSG00000032329	Hmg20a	3676.62	0.481334	0.1276	3.7722	0.000161811	0.00441476	0.493799	5.81985	0.000109261
ENSMUSG00000032348	Gsta4	2722.02	-0.376569	0.134261	-2.80476	0.00503538	0.0449941	-0.364215	5.38386	0.00611328
ENSMUSG00000032368	Zic1	1043.27	-0.770888	0.203399	-3.79002	0.000150636	0.00418515	-0.755178	3.99911	0.000347461
ENSMUSG00000032369	Plscr1	139.866	-0.807889	0.241425	-3.34633	0.000818878	0.013389	-0.794852	1.11869	0.00119057
ENSMUSG00000032402	Smad3	4826.14	0.524925	0.134605	3.89975	9.62915e-05	0.00299541	0.538111	6.21193	4.91439e-05
ENSMUSG00000032410	Xrn1	1661.69	0.435907	0.155872	2.79657	0.00516482	0.0455817	0.446495	4.67534	0.0050652
ENSMUSG00000032434	Cmtm6	2011.38	-0.456221	0.131331	-3.47383	0.000513077	0.00985953	-0.443148	4.94754	0.00089297
ENSMUSG00000032452	Clstn2	7558.73	0.707941	0.128731	5.49938	3.81121e-08	9.40968e-06	0.720357	6.85951	2.95377e-08
ENSMUSG00000032482	Cspg5	25531.9	-0.527132	0.123238	-4.27735	1.89129e-05	0.00101827	-0.513366	8.61181	3.58615e-05
ENSMUSG00000032492	Pth1r	419.133	-0.765082	0.211361	-3.61979	0.000294839	0.00668298	-0.749549	2.68765	0.000859477
ENSMUSG00000032518	Rpsa	40018.8	-0.448827	0.133897	-3.35203	0.000802218	0.013295	-0.435998	9.26028	0.00110684
ENSMUSG00000032528	Vipr1	1058.44	0.67764	0.158206	4.28327	1.84165e-05	0.00100124	0.690445	4.02648	3.14039e-05
ENSMUSG00000032531	Amotl2	1220.77	-0.393669	0.133929	-2.93937	0.00328875	0.0340243	-0.380759	4.22867	0.00762301
ENSMUSG00000032548	Slco2a1	328.281	0.687713	0.234484	2.93288	0.00335838	0.0344759	0.701542	2.34502	0.00543058
ENSMUSG00000032554	Trf	12101.9	-0.653573	0.153336	-4.26236	2.02283e-05	0.0010701	-0.639479	7.53458	2.66598e-05
ENSMUSG00000032562	Gnai2	20235.6	-0.41091	0.145233	-2.82932	0.00466468	0.0426786	-0.397326	8.27653	0.00563836
ENSMUSG00000032577	Mapkapk3	193.202	-0.73984	0.229471	-3.22411	0.00126366	0.0180019	-0.725161	1.57666	0.00246918
ENSMUSG00000032580	Rbm5	4682.03	0.487232	0.163294	2.98377	0.00284717	0.0311188	0.499615	6.16932	0.0023296
ENSMUSG00000032589	Bsn	19696.6	0.697094	0.161567	4.31457	1.5991e-05	0.000920901	0.710583	8.24052	1.17753e-05
ENSMUSG00000032609	Klhdc8b	2425.29	-0.604766	0.134222	-4.50571	6.61514e-06	0.000477622	-0.590801	5.21644	8.85376e-06
ENSMUSG00000032624	Eml4	1864.7	0.504077	0.149088	3.38106	0.000722057	0.0123729	0.515743	4.84189	0.00068342
ENSMUSG00000032648	Pygm	2496.15	-0.541498	0.152343	-3.55446	0.000378757	0.00800536	-0.527688	5.2578	0.000400676
ENSMUSG00000032667	Pon2	3445.3	-0.703009	0.170616	-4.12042	3.78179e-05	0.00159678	-0.690838	5.72328	4.95003e-05
ENSMUSG00000032679	Cd59a	457.303	-1.52417	0.224615	-6.78568	1.15543e-11	1.10666e-08	-1.51116	2.8128	5.89862e-10
ENSMUSG00000032714	Syde1	715.488	-0.563396	0.152616	-3.69159	0.000222859	0.00558621	-0.549602	3.45815	0.000788972
ENSMUSG00000032724	Abtb2	1486.66	-0.440805	0.149535	-2.94784	0.00320007	0.0335599	-0.426271	4.51164	0.00455914
ENSMUSG00000032735	Ablim3	3091.32	0.414342	0.118632	3.49266	0.000478235	0.00949065	0.427092	5.56927	0.000358358
ENSMUSG00000032737	Inppl1	3315.72	-0.398406	0.134928	-2.95272	0.00314987	0.0332862	-0.384431	5.66817	0.00362955
ENSMUSG00000032739	Pram1	71.412	1.18716	0.397188	2.98891	0.00279971	0.0308222	1.20012	0.187005	0.00158979
ENSMUSG00000032763	Ilvbl	962.099	-0.537825	0.133223	-4.03703	5.41319e-05	0.00199179	-0.524644	3.8852	0.000298227
ENSMUSG00000032766	Gng11	604.303	-0.653049	0.19377	-3.37023	0.000751062	0.0127024	-0.639694	3.21532	0.00175457
ENSMUSG00000032773	Chrm1	11569.9	0.434823	0.134467	3.23367	0.00122212	0.0176509	0.44748	7.47221	0.000790631
ENSMUSG00000032812	Arap1	1737.5	-0.585167	0.16461	-3.55487	0.000378162	0.00800209	-0.57016	4.7362	0.000557385
ENSMUSG00000032816	Igdcc4	4158.28	-0.541591	0.131373	-4.12254	3.74716e-05	0.00158583	-0.528128	5.99477	4.90587e-05
ENSMUSG00000032850	Rnft2	4137.21	0.49879	0.148522	3.35835	0.00078409	0.0130787	0.511863	5.98946	0.000407533
ENSMUSG00000032855	Pkd1	5918.59	0.761722	0.18111	4.20585	2.60105e-05	0.00124892	0.77519	6.50737	3.16785e-05
ENSMUSG00000032913	Lrig2	1130.62	0.507256	0.173681	2.92061	0.00349342	0.035184	0.519562	4.1214	0.00431535
ENSMUSG00000032942	Ucp3	204.936	-0.777582	0.209241	-3.71621	0.000202236	0.00519083	-0.76425	1.66265	0.000578628
ENSMUSG00000032988	Slc16a8	191.336	-2.04568	0.327522	-6.24591	4.21331e-10	2.73835e-07	-2.02638	1.55515	1.5474e-08
ENSMUSG00000033004	Mycbp2	13325.6	0.499813	0.151183	3.306	0.000946367	0.014885	0.511021	7.67771	0.000922177
ENSMUSG00000033006	Sox10	5816.84	-0.58194	0.157255	-3.70061	0.000215084	0.00543626	-0.567213	6.47808	0.000260014
ENSMUSG00000033060	Lmo7	5567.89	0.369182	0.125873	2.93298	0.00335721	0.0344759	0.380677	6.41767	0.00260157
ENSMUSG00000033088	Triobp	1902-09-20 07:26:48	-0.471735	0.139737	-3.37588	0.000735803	0.0125305	-0.458087	3.93269	0.00213669
ENSMUSG00000033161	Atp1a1	38169.9	0.502553	0.13037	3.85482	0.000115814	0.00344941	0.515083	9.19422	8.18239e-05
ENSMUSG00000033174	Mgll	19060.5	-0.350019	0.115346	-3.0345	0.00240932	0.0278911	-0.337076	8.19062	0.00412701
ENSMUSG00000033191	Tie1	367.617	0.727893	0.228082	3.19136	0.00141605	0.0193899	0.742269	2.50545	0.00230944
ENSMUSG00000033192	Lpcat2	700.8	-0.613473	0.157149	-3.90377	9.47046e-05	0.00295708	-0.601129	3.42887	0.000380792
ENSMUSG00000033207	Mamdc2	76.4246	-0.953474	0.317418	-3.00384	0.00266595	0.0299383	-0.940647	0.265776	0.00130517
ENSMUSG00000033208	S100b	8087	-0.632549	0.143187	-4.41762	9.97917e-06	0.000634847	-0.620381	6.95365	1.24584e-05
ENSMUSG00000033214	Slitrk5	3545.63	0.563557	0.126355	4.4601	8.19206e-06	0.000552744	0.575736	5.76747	5.26753e-06
ENSMUSG00000033222	Ttf2	165.2	-0.678072	0.244378	-2.77468	0.00552556	0.0473404	-0.663685	1.35866	0.00949203
ENSMUSG00000033253	Szt2	2161.96	0.616349	0.182383	3.37943	0.000726363	0.0124155	0.630573	5.05518	0.000741363
ENSMUSG00000033327	Tnxb	1415.93	0.59002	0.150046	3.93226	8.41517e-05	0.00276425	0.603732	4.44442	7.73459e-05
ENSMUSG00000033342	Plppr5	2457.8	0.342444	0.118122	2.89908	0.00374259	0.0368348	0.354257	5.23866	0.00381122
ENSMUSG00000033364	Usp37	900.237	0.396159	0.141452	2.80066	0.00509975	0.0452178	0.408207	3.79268	0.0080177
ENSMUSG00000033420	Antxr1	861.239	-0.559249	0.152435	-3.66876	0.000243733	0.00587478	-0.545482	3.72519	0.000727937
ENSMUSG00000033429	Mcee	1412.62	-0.507546	0.148138	-3.42617	0.000612166	0.0111099	-0.495193	4.43813	0.00102536
ENSMUSG00000033458	Fan1	462.709	0.495264	0.167342	2.95959	0.00308047	0.0328238	0.507359	2.83531	0.00574989
ENSMUSG00000033478	Fam160b1	1664.21	0.421054	0.129813	3.24356	0.00118048	0.017283	0.433647	4.67671	0.00120439
ENSMUSG00000033488	Cryzl2	780.117	-0.781804	0.1633	-4.78754	1.68839e-06	0.000169754	-0.769091	3.58232	8.24645e-06
ENSMUSG00000033577	Myo6	8044.23	-0.547917	0.160661	-3.41038	0.00064872	0.0115671	-0.536499	6.94717	0.000939418
ENSMUSG00000033618	Map3k13	765.584	0.640164	0.161383	3.96673	7.28654e-05	0.0024902	0.653063	3.55973	0.000143454
ENSMUSG00000033697	Arhgap39	10027.8	0.368849	0.128116	2.87902	0.00398913	0.0384503	0.381798	7.26595	0.00285969
ENSMUSG00000033720	Sfxn5	14169.5	-0.65171	0.106762	-6.10431	1.03243e-09	5.69336e-07	-0.638876	7.76261	1.50158e-08
ENSMUSG00000033763	Mtss1l	24366.1	-0.529096	0.137534	-3.84702	0.000119562	0.00352292	-0.51478	8.54439	0.000172089
ENSMUSG00000033767	Tmem131l	803.205	0.556633	0.180491	3.084	0.00204238	0.0249948	0.57024	3.62945	0.0028251
ENSMUSG00000033819	Ppp1r16a	4879.16	-0.334321	0.121387	-2.75417	0.00588406	0.0493675	-0.320902	6.22509	0.0071636
ENSMUSG00000033863	Klf9	8683.05	0.441219	0.117671	3.74959	0.000177127	0.00468512	0.452955	7.05864	0.000171722
ENSMUSG00000033871	Ppargc1b	457.927	0.61914	0.189408	3.26881	0.00108001	0.0162579	0.632104	2.82091	0.00199736
ENSMUSG00000033902	Mapkbp1	2882.69	0.477134	0.12505	3.81554	0.000135888	0.003876	0.489814	5.46872	9.50874e-05
ENSMUSG00000033949	Trim36	268.679	-0.713318	0.193448	-3.68739	0.000226566	0.00564028	-0.700112	2.05217	0.000778608
ENSMUSG00000034037	Fgd5	179.43	0.648497	0.222001	2.92114	0.00348753	0.035184	0.661078	1.48065	0.00472337
ENSMUSG00000034040	Galnt17	10237.6	0.685578	0.145696	4.70554	2.53189e-06	0.000230153	0.697801	7.29647	1.46127e-06
ENSMUSG00000034059	Ypel4	2642.62	0.4724	0.151697	3.11411	0.00184503	0.0233004	0.485462	5.344	0.00132807
ENSMUSG00000034145	Tmem63c	1533.77	0.734726	0.171258	4.29016	1.78545e-05	0.000984596	0.747719	4.56085	1.95291e-05
ENSMUSG00000034160	Ogt	9268.57	0.532709	0.175386	3.03735	0.00238668	0.0278073	0.544562	7.15465	0.00281333
ENSMUSG00000034165	Ccnd3	2112.51	-0.452438	0.134852	-3.35508	0.000793433	0.0131862	-0.438963	5.01785	0.00115112
ENSMUSG00000034171	Faah	9995.88	0.387126	0.121337	3.19051	0.0014202	0.0194176	0.400005	7.26159	0.00116318
ENSMUSG00000034243	Golgb1	3387.5	0.463139	0.157309	2.94412	0.0032387	0.0337559	0.474117	5.70251	0.00268027
ENSMUSG00000034317	Trim59	486.704	-0.861406	0.186666	-4.61469	3.93685e-06	0.000315607	-0.849916	2.90543	2.57107e-05
ENSMUSG00000034413	Neurl1b	3248.83	-0.35016	0.124542	-2.81159	0.00492978	0.0443023	-0.336765	5.63859	0.00590284
ENSMUSG00000034424	Gcsh	2722.24	-0.399549	0.117001	-3.41491	0.000638027	0.0114392	-0.387339	5.38439	0.00133137
ENSMUSG00000034449	Dhrs11	368.943	-0.757943	0.210452	-3.60151	0.000316379	0.00705572	-0.743332	2.50361	0.000857792
ENSMUSG00000034463	Scara3	2035.62	-0.401115	0.145141	-2.76362	0.00571648	0.0484079	-0.387794	4.96467	0.00736484
ENSMUSG00000034467	Dynlrb2	101.851	-0.964193	0.326014	-2.95752	0.00310129	0.032985	-0.949633	0.66792	0.00300307
ENSMUSG00000034543	Morc2a	1953.13	0.37391	0.134853	2.77272	0.00555902	0.0474944	0.386262	4.90799	0.00519313
ENSMUSG00000034566	Atp5h	14062.6	-0.326494	0.116009	-2.81438	0.00488721	0.0441158	-0.314188	7.75226	0.00797318
ENSMUSG00000034579	Pla2g3	163.69	1.04749	0.300376	3.48727	0.000487979	0.00958797	1.05932	1.35244	0.00100855
ENSMUSG00000034595	Ppp1r18	908.452	-0.435116	0.152446	-2.85423	0.00431415	0.0405522	-0.42172	3.80279	0.00900016
ENSMUSG00000034621	Gpatch8	2599.46	0.526673	0.142134	3.70547	0.000210998	0.00536975	0.539517	5.32029	0.000150398
ENSMUSG00000034648	Lrrn1	3743.41	0.386821	0.118444	3.26584	0.00109139	0.0163503	0.398612	5.84551	0.000897336
ENSMUSG00000034656	Cacna1a	9524.79	0.596169	0.157238	3.79151	0.000149732	0.00416641	0.610123	7.19231	9.5661e-05
ENSMUSG00000034684	Sema3f	113.739	-1.20444	0.32132	-3.74842	0.000177952	0.00469941	-1.18624	0.822019	0.000219197
ENSMUSG00000034701	Neurod1	1603.01	0.482154	0.136896	3.52205	0.000428218	0.00874603	0.493868	4.62372	0.000496596
ENSMUSG00000034714	Ttyh2	1751.8	-0.376313	0.127574	-2.94977	0.00318015	0.0334506	-0.362938	4.74839	0.0055343
ENSMUSG00000034730	Adgrb1	25849.2	0.414394	0.148879	2.78342	0.00537886	0.0465524	0.428822	8.63182	0.00369656
ENSMUSG00000034731	Dgkh	2021.39	0.522051	0.176981	2.94975	0.00318031	0.0334506	0.532236	4.95774	0.0033318
ENSMUSG00000034739	Mfrp	2150.76	-1.20209	0.20321	-5.91551	3.30853e-09	1.33797e-06	-1.1872	5.0408	1.62066e-08
ENSMUSG00000034799	Unc13a	24048.9	0.403201	0.142406	2.83135	0.00463516	0.0425525	0.41667	8.52804	0.00343319
ENSMUSG00000034832	Tet3	3060.51	0.635763	0.141277	4.5001	6.79217e-06	0.00048663	0.649007	5.55575	3.59079e-06
ENSMUSG00000034853	Acot11	4945.12	-0.413759	0.143042	-2.89256	0.00382113	0.0373252	-0.401843	6.24445	0.00384148
ENSMUSG00000034858	Fam214a	2019.15	0.429873	0.148079	2.903	0.00369607	0.0364954	0.441801	4.95638	0.00345234
ENSMUSG00000034875	Nudt19	3956.55	-0.337542	0.113842	-2.965	0.00302686	0.0325164	-0.325268	5.92366	0.00504213
ENSMUSG00000034880	Mrpl34	1538.43	-0.37489	0.135702	-2.7626	0.00573433	0.0484913	-0.361279	4.56149	0.00896224
ENSMUSG00000034892	Rps29	14102	-0.618624	0.181102	-3.41589	0.000635741	0.0114151	-0.606558	7.75538	0.00102083
ENSMUSG00000034911	Ushbp1	143.015	0.814789	0.284875	2.86016	0.00423423	0.0401117	0.828865	1.15894	0.00481073
ENSMUSG00000034917	Tjp3	217.976	-1.12079	0.263921	-4.24668	2.16963e-05	0.00112211	-1.1037	1.74828	8.0581e-05
ENSMUSG00000034936	Arl4d	993.868	0.5079	0.170709	2.97524	0.00292757	0.0317308	0.519973	3.93529	0.00351171
ENSMUSG00000034994	Eef2	146149	-0.408145	0.137551	-2.96722	0.00300502	0.0323626	-0.394622	11.1288	0.00394965
ENSMUSG00000035048	Anapc13	2667.31	-0.448766	0.135809	-3.3044	0.000951802	0.0149447	-0.436008	5.35444	0.00117295
ENSMUSG00000035133	Arhgap5	3710.21	-0.679886	0.191518	-3.54999	0.000385251	0.00810497	-0.669843	5.83209	0.000774696
ENSMUSG00000035168	Tanc1	7682.08	0.423443	0.124237	3.40834	0.000653602	0.0115671	0.435614	6.88223	0.000541538
ENSMUSG00000035247	Hectd1	4376.03	0.36593	0.130323	2.80786	0.00498716	0.0446598	0.377	6.07096	0.00390942
ENSMUSG00000035266	Helq	431.108	0.580632	0.205074	2.83132	0.00463557	0.0425525	0.59288	2.73617	0.0077113
ENSMUSG00000035274	Tpbg	386.734	-0.73721	0.207063	-3.56031	0.000370412	0.00789074	-0.723782	2.57365	0.00116745
ENSMUSG00000035277	Arx	1560.75	-0.414017	0.138682	-2.98538	0.00283227	0.0310119	-0.400165	4.58191	0.00429567
ENSMUSG00000035284	Vps13c	4763.49	0.740127	0.178253	4.15212	3.29404e-05	0.00145852	0.751529	6.19496	4.14943e-05
ENSMUSG00000035305	Ror1	190.983	0.607533	0.206024	2.94885	0.0031896	0.0334846	0.6197	1.5675	0.00440696
ENSMUSG00000035390	Brsk1	39255.6	-0.508348	0.130034	-3.90933	9.25521e-05	0.00292961	-0.494691	9.23214	0.000136072
ENSMUSG00000035401	Emsy	1976.27	0.400042	0.142726	2.80288	0.00506491	0.0451377	0.412436	4.92524	0.00455863
ENSMUSG00000035403	Crb2	556.847	-0.595545	0.18402	-3.2363	0.00121089	0.0175584	-0.580695	3.09619	0.00251761
ENSMUSG00000035413	Tmem98	1138.02	-0.931185	0.181374	-5.13407	2.83549e-07	4.56639e-05	-0.916577	4.12463	8.92069e-07
ENSMUSG00000035441	Myo1d	637.586	-0.499248	0.157083	-3.17825	0.00148169	0.0199696	-0.48548	3.29277	0.00411527
ENSMUSG00000035456	Prdm8	15591	0.475218	0.137774	3.44926	0.000562132	0.0104966	0.488479	7.90266	0.000352162
ENSMUSG00000035473	Galm	223.823	-0.918875	0.203706	-4.5108	6.45849e-06	0.000472014	-0.905098	1.78792	2.94715e-05
ENSMUSG00000035478	Mbd3	14723.4	-0.399419	0.126761	-3.15095	0.0016274	0.0213368	-0.385834	7.81787	0.00220519
ENSMUSG00000035551	Igfbpl1	744.991	0.828194	0.197101	4.20187	2.64721e-05	0.0012578	0.842332	3.51933	4.33917e-05
ENSMUSG00000035566	Pcdh17	3114.05	0.429629	0.123566	3.47693	0.000507196	0.00980326	0.441102	5.58041	0.000444779
ENSMUSG00000035615	Frmpd1	1146.22	-0.446083	0.133265	-3.34733	0.000815929	0.013389	-0.432608	4.1369	0.00217717
ENSMUSG00000035649	Zcchc7	1215.31	0.718191	0.201914	3.55691	0.000375244	0.00795884	0.7301	4.22661	0.000659541
ENSMUSG00000035653	Lrfn5	2309.77	0.421294	0.131663	3.1998	0.00137521	0.0190603	0.432758	5.14945	0.00123481
ENSMUSG00000035711	Dok3	293.342	0.846801	0.303133	2.7935	0.00521409	0.0459052	0.861969	2.18738	0.00975422
ENSMUSG00000035735	Dagla	11958.5	0.662768	0.152741	4.33917	1.43021e-05	0.000834196	0.676453	7.52043	8.0033e-06
ENSMUSG00000035745	Grin3b	222.842	0.750533	0.220698	3.40072	0.000672084	0.0117715	0.763512	1.78982	0.0011291
ENSMUSG00000035805	Mlc1	21272.6	-0.537021	0.12536	-4.28384	1.83694e-05	0.00100124	-0.52406	8.34876	3.43207e-05
ENSMUSG00000035847	Ids	18985	-0.36957	0.126924	-2.91175	0.00359413	0.0357973	-0.358277	8.18579	0.00569415
ENSMUSG00000035885	Cox8a	32815.4	-0.471068	0.135817	-3.46839	0.000523581	0.0100296	-0.458783	8.97436	0.000752222
ENSMUSG00000035901	Dennd5a	19311.1	-0.32759	0.108007	-3.03303	0.0024211	0.0279555	-0.314848	8.20991	0.00557849
ENSMUSG00000035948	Acss3	123.853	-0.833132	0.289141	-2.88141	0.00395904	0.0382382	-0.820979	0.945523	0.00465184
ENSMUSG00000036036	Zfp57	282.837	0.790906	0.259865	3.04353	0.00233823	0.02747	0.803115	2.13436	0.00438184
ENSMUSG00000036052	Dnajb5	10600.1	0.558852	0.145105	3.85137	0.000117457	0.00347559	0.571777	7.34723	9.13855e-05
ENSMUSG00000036062	Phf24	8745.37	0.398933	0.134119	2.97446	0.00293505	0.0317815	0.411719	7.06903	0.00219473
ENSMUSG00000036169	Sostdc1	582.146	-2.0203	0.250965	-8.05014	8.27022e-16	4.5513e-12	-2.00366	3.1557	3.42478e-13
ENSMUSG00000036192	Rorb	831.654	-0.748785	0.188968	-3.9625	7.41675e-05	0.00250408	-0.736843	3.67637	0.000248598
ENSMUSG00000036264	Fstl4	538.272	0.983506	0.192302	5.11439	3.14763e-07	4.85428e-05	0.995966	3.05328	1.07637e-06
ENSMUSG00000036298	Slc2a13	3723.4	0.47392	0.136743	3.46577	0.000528708	0.0100854	0.484889	5.83779	0.000307418
ENSMUSG00000036304	Zdhhc23	433.034	0.630204	0.193297	3.26029	0.00111298	0.0165962	0.643264	2.74012	0.00196295
ENSMUSG00000036327	Qsox2	1429.42	0.365136	0.129796	2.81314	0.00490599	0.0441953	0.377512	4.4577	0.00560638
ENSMUSG00000036353	P2ry12	1384.18	-0.613282	0.17701	-3.46467	0.000530879	0.0100954	-0.602339	4.40979	0.00103199
ENSMUSG00000036395	Glb1l2	58.5076	-1.13052	0.382608	-2.95476	0.00312912	0.0331564	-1.11326	-0.114451	0.00101393
ENSMUSG00000036422	Pcdh8	6477.79	0.397331	0.114502	3.4701	0.000520272	0.00997672	0.40989	6.63622	0.000541942
ENSMUSG00000036437	Npy1r	1117.31	0.465187	0.14265	3.26104	0.00111003	0.0165713	0.476463	4.10321	0.00159328
ENSMUSG00000036510	Cdh8	2424.68	0.419434	0.13626	3.0782	0.00208255	0.0253434	0.43029	5.21953	0.00177151
ENSMUSG00000036513	Commd2	768.092	-0.429603	0.145539	-2.95182	0.0031591	0.0333272	-0.417146	3.56082	0.00791129
ENSMUSG00000036528	Ppfibp2	407.653	-0.724161	0.196445	-3.68634	0.000227505	0.00565592	-0.710175	2.64756	0.000700146
ENSMUSG00000036534	Slc38a7	1758.37	0.524407	0.159133	3.29541	0.000982779	0.0151564	0.537914	4.75606	0.000709124
ENSMUSG00000036560	Lgi4	4838.62	-0.611807	0.140607	-4.35117	1.35413e-05	0.000794921	-0.598025	6.21263	1.33933e-05
ENSMUSG00000036568	Bicral	2396.37	0.575559	0.152134	3.78325	0.000154794	0.00428108	0.588601	5.20324	0.000113221
ENSMUSG00000036570	Fxyd1	4413.49	-0.701825	0.173062	-4.05533	5.00635e-05	0.00191398	-0.687548	6.07892	5.27474e-05
ENSMUSG00000036585	Fgf1	3874.96	-0.470016	0.141449	-3.32286	0.000890985	0.014273	-0.457407	5.89317	0.000966048
ENSMUSG00000036598	Ccdc113	119.714	-0.940838	0.275568	-3.41418	0.000639748	0.0114588	-0.927102	0.899712	0.000728076
ENSMUSG00000036636	Clcn7	2279.28	0.487452	0.153379	3.17808	0.00148252	0.0199696	0.50108	5.13006	0.000994061
ENSMUSG00000036641	Ccdc148	571.581	-0.528553	0.15668	-3.37346	0.00074229	0.0126009	-0.516063	3.13572	0.00219533
ENSMUSG00000036644	Tbc1d9b	17574.1	-0.548367	0.122971	-4.45933	8.22146e-06	0.000552744	-0.535853	8.0733	1.62853e-05
ENSMUSG00000036687	Tmem184a	63.3785	-1.20506	0.353733	-3.40669	0.00065756	0.0116065	-1.1906	-0.00478771	0.000159463
ENSMUSG00000036760	Kcnk9	428.176	0.694948	0.209256	3.32105	0.000896802	0.0143267	0.70749	2.72565	0.00177794
ENSMUSG00000036781	Rps27l	1059.87	-0.612663	0.140546	-4.35918	1.30552e-05	0.00078151	-0.600356	4.02464	5.81916e-05
ENSMUSG00000036792	Mbd5	2037.73	0.602269	0.146496	4.11117	3.93651e-05	0.00163181	0.613667	4.96953	3.71776e-05
ENSMUSG00000036875	Dna2	59.1279	1.2075	0.405295	2.97931	0.00288895	0.0314432	1.21856	-0.077799	0.000934235
ENSMUSG00000036879	Phkb	1787.43	-0.409739	0.138899	-2.94991	0.00317869	0.0334506	-0.397622	4.77848	0.00526923
ENSMUSG00000036880	Acaa2	2083.46	-0.779407	0.153545	-5.07608	3.8531e-07	5.52116e-05	-0.766083	4.99672	4.47624e-07
ENSMUSG00000036882	Arhgap33	10625.1	-0.472089	0.143166	-3.29751	0.000975475	0.0151336	-0.457382	7.34697	0.00117209
ENSMUSG00000036885	Arhgef26	4806.77	-0.348322	0.109126	-3.19192	0.00141332	0.0193856	-0.335713	6.20425	0.00288954
ENSMUSG00000036907	C1ql2	13951.9	0.498986	0.128322	3.88854	0.000100849	0.00311058	0.512626	7.74279	6.86234e-05
ENSMUSG00000036949	Slc39a12	2733.18	-0.57127	0.134524	-4.24659	2.17048e-05	0.00112211	-0.558454	5.38948	3.01136e-05
ENSMUSG00000037010	Apln	1421.74	-0.645873	0.146876	-4.39741	1.09549e-05	0.000680401	-0.633011	4.44771	2.7188e-05
ENSMUSG00000037060	Cavin3	1725.65	-0.509908	0.139963	-3.64317	0.000269298	0.00623497	-0.496636	4.72691	0.000473754
ENSMUSG00000037086	Prr32	159.597	-2.99092	0.739049	-4.04699	5.18809e-05	0.00194265	-2.97604	1.29642	8.71872e-10
ENSMUSG00000037110	Ralgapa2	1056.98	0.653961	0.153652	4.25612	2.08004e-05	0.00108771	0.665851	4.02412	3.87198e-05
ENSMUSG00000037139	Myom3	199.648	-1.05193	0.250539	-4.19869	2.68463e-05	0.00126567	-1.03904	1.62361	8.90713e-05
ENSMUSG00000037166	Ppp1r14a	2728.82	-0.6425	0.181388	-3.54213	0.000396913	0.00833105	-0.628728	5.38647	0.000557472
ENSMUSG00000037347	Chst7	433.654	-0.532193	0.180079	-2.95533	0.00312336	0.0331229	-0.518112	2.73824	0.00787707
ENSMUSG00000037355	Uvssa	302.858	0.610639	0.211148	2.89199	0.00382812	0.0373734	0.621756	2.22918	0.0064321
ENSMUSG00000037362	Nov	3028.34	-0.643388	0.148928	-4.32013	1.55938e-05	0.000900874	-0.629642	5.53714	1.81772e-05
ENSMUSG00000037408	Cnnm4	775.556	0.544612	0.157977	3.44742	0.000565971	0.010542	0.557513	3.57797	0.000902497
ENSMUSG00000037432	Fer1l5	732.328	0.564596	0.163119	3.46124	0.000537686	0.0102031	0.577782	3.49598	0.000889929
ENSMUSG00000037461	Ints7	1329.05	0.465143	0.15815	2.94115	0.00326991	0.0339076	0.478585	4.35353	0.00332988
ENSMUSG00000037470	Uggt1	1718.44	0.651803	0.151398	4.30523	1.66809e-05	0.000951141	0.664564	4.7245	1.69525e-05
ENSMUSG00000037490	Slc2a12	673.297	-0.689941	0.185956	-3.71023	0.000207069	0.0052962	-0.675552	3.3693	0.000503339
ENSMUSG00000037493	Cib2	1767.18	-0.408226	0.126492	-3.22729	0.00124968	0.0178787	-0.396153	4.76177	0.00268057
ENSMUSG00000037499	Nenf	4073.61	-0.366907	0.127863	-2.86954	0.00411075	0.0392278	-0.354174	5.96507	0.00469827
ENSMUSG00000037523	Mavs	630.062	-0.533695	0.154788	-3.44791	0.000564948	0.0105337	-0.52015	3.27521	0.00181691
ENSMUSG00000037563	Rps16	18570	-0.482285	0.140881	-3.42336	0.000618522	0.0111665	-0.469218	8.15253	0.000747818
ENSMUSG00000037572	Wdhd1	282.931	0.581918	0.210122	2.76943	0.00561545	0.047797	0.593556	2.12986	0.00798011
ENSMUSG00000037679	Inf2	13077.7	0.373431	0.132914	2.80958	0.00496065	0.0444918	0.386771	7.64868	0.00330239
ENSMUSG00000037685	Atp8a1	6786.65	0.494163	0.133447	3.70307	0.00021301	0.00539882	0.505669	6.70416	0.000185808
ENSMUSG00000037712	Fermt2	4476.32	-0.418411	0.144185	-2.90189	0.00370915	0.0365849	-0.406164	6.10207	0.00458479
ENSMUSG00000037762	Slc16a9	163.983	-0.776888	0.239512	-3.24362	0.0011802	0.017283	-0.764058	1.34357	0.00222518
ENSMUSG00000037805	Rpl10a	11133.2	-0.347466	0.122011	-2.84783	0.00440191	0.0410708	-0.334866	7.41525	0.00674789
ENSMUSG00000037855	Zfp365	19762.6	-0.42682	0.129778	-3.28885	0.00100597	0.0154356	-0.414712	8.24295	0.00146127
ENSMUSG00000037896	Rcor1	1146.2	0.415217	0.147175	2.82125	0.00478368	0.0435267	0.427336	4.14062	0.00601555
ENSMUSG00000037965	Zc3h7a	1284.33	0.487352	0.16627	2.93109	0.00337778	0.0346304	0.49879	4.30517	0.00410684
ENSMUSG00000037995	Igsf9	195.677	0.863929	0.283273	3.04981	0.00228988	0.0270592	0.879209	1.60187	0.00345856
ENSMUSG00000037996	Slc24a2	14549	0.593985	0.15037	3.95016	7.81006e-05	0.00261264	0.604631	7.80415	7.39503e-05
ENSMUSG00000037999	Arap2	2017.03	-0.498595	0.166576	-2.99319	0.00276077	0.0305599	-0.488628	4.95304	0.00403595
ENSMUSG00000038007	Acer2	128.566	0.813278	0.286464	2.83902	0.00452517	0.0418228	0.824158	1.00815	0.00413755
ENSMUSG00000038026	Kcnj9	5277.37	0.361124	0.129816	2.78182	0.00540558	0.0466519	0.374437	6.34053	0.0037156
ENSMUSG00000038048	Cntnap5c	290.195	0.864429	0.260178	3.32245	0.000892299	0.0142815	0.875675	2.16941	0.00191663
ENSMUSG00000038056	Kmt2c	2904.04	0.594703	0.175589	3.38691	0.000706838	0.0121809	0.607011	5.48083	0.000681957
ENSMUSG00000038065	Mturn	16657.8	-0.356936	0.110734	-3.22336	0.00126696	0.0180055	-0.344643	7.99672	0.00287419
ENSMUSG00000038119	Cdon	842.829	0.568069	0.189258	3.00156	0.00268602	0.0299951	0.580728	3.69869	0.00381621
ENSMUSG00000038126	Mphosph9	895.224	0.555041	0.163105	3.40296	0.000666604	0.0117093	0.567281	3.78546	0.00109371
ENSMUSG00000038141	Tmem181a	2501.12	0.375812	0.12814	2.93283	0.00335892	0.0344759	0.387991	5.26406	0.00291176
ENSMUSG00000038156	Spon1	4253.78	0.345059	0.119361	2.89089	0.00384158	0.0374848	0.357994	6.02965	0.0029334
ENSMUSG00000038170	Pde4dip	10698.3	0.382065	0.113414	3.36876	0.000755075	0.0127584	0.394448	7.35978	0.000852188
ENSMUSG00000038178	Slc43a2	3345.16	0.365559	0.131637	2.77701	0.00548613	0.0471817	0.379481	5.683	0.00346536
ENSMUSG00000038195	Rilp	107.366	-1.19962	0.289803	-4.13943	3.48167e-05	0.00150856	-1.18519	0.738579	2.67854e-05
ENSMUSG00000038205	Prkab2	1743.92	0.628621	0.187392	3.35458	0.000794865	0.0131921	0.64163	4.74608	0.000936432
ENSMUSG00000038252	Ncapd2	1175.2	0.371705	0.125576	2.96	0.0030764	0.0328238	0.384178	4.17598	0.00513279
ENSMUSG00000038255	Neurod2	20641.6	0.53442	0.126943	4.20994	2.55443e-05	0.00123892	0.547409	8.30772	1.86547e-05
ENSMUSG00000038274	Fau	26218.6	-0.421303	0.136296	-3.09109	0.00199425	0.0246043	-0.408227	8.65025	0.00255195
ENSMUSG00000038296	Galnt18	3505.66	0.380633	0.137822	2.76176	0.00574901	0.0485478	0.393668	5.75021	0.00340103
ENSMUSG00000038366	Lasp1	8238.68	-0.463362	0.146293	-3.16735	0.00153836	0.0205544	-0.448578	6.98014	0.00176712
ENSMUSG00000038370	Pcp4l1	3305.74	-1.01322	0.17312	-5.85273	4.83568e-09	1.91304e-06	-0.998711	5.66109	4.35619e-09
ENSMUSG00000038384	Setd1b	3069.8	0.42231	0.140663	3.00229	0.00267955	0.0299851	0.43613	5.55894	0.00148762
ENSMUSG00000038457	Tmem255b	805.928	-0.526585	0.179213	-2.93833	0.0032999	0.0341009	-0.511708	3.6287	0.00588364
ENSMUSG00000038463	Olfml2b	2210.65	0.676452	0.176247	3.83809	0.000123995	0.00362116	0.689313	5.0869	0.000114048
ENSMUSG00000038473	Nos1ap	4482.94	0.530022	0.147307	3.59808	0.000320571	0.00712501	0.543	6.1056	0.000169035
ENSMUSG00000038486	Sv2a	17722.1	0.360972	0.129618	2.78489	0.00535463	0.0464017	0.373811	8.0874	0.00397744
ENSMUSG00000038518	Jarid2	1467.44	0.363913	0.127798	2.84757	0.00440544	0.0410708	0.376867	4.49564	0.00496793
ENSMUSG00000038526	Car14	682.674	-0.7617	0.157472	-4.83705	1.3178e-06	0.000146088	-0.748469	3.39016	9.16555e-06
ENSMUSG00000038538	Ubn2	1632.31	0.618873	0.188549	3.28229	0.00102968	0.0157115	0.630695	4.651	0.00130695
ENSMUSG00000038552	Fndc4	7488.01	-0.349037	0.122573	-2.84758	0.00440537	0.0410708	-0.335916	6.84282	0.00585978
ENSMUSG00000038578	Susd1	616.307	0.545382	0.152519	3.57582	0.000349126	0.00756357	0.557159	3.24763	0.000826166
ENSMUSG00000038593	Tctn1	1232.17	0.398983	0.13571	2.93996	0.00328255	0.0339988	0.411611	4.24413	0.00422379
ENSMUSG00000038618	Rassf7	46.4228	-1.53253	0.403293	-3.80003	0.000144679	0.00405681	-1.51478	-0.441227	5.70121e-06
ENSMUSG00000038658	Ric1	2060.52	0.581806	0.179493	3.24138	0.00118953	0.0173862	0.593862	4.98649	0.00136014
ENSMUSG00000038664	Herc1	7599.93	0.480137	0.130019	3.69283	0.000221769	0.00557584	0.49204	6.86719	0.000191041
ENSMUSG00000038665	Dgki	1493.38	0.405155	0.139793	2.89826	0.00375242	0.0369117	0.417175	4.52123	0.00380396
ENSMUSG00000038690	Atp5j2	8723.03	-0.455371	0.128186	-3.55243	0.000381695	0.00804877	-0.442857	7.06327	0.000579595
ENSMUSG00000038704	Aspdh	85.5204	0.992761	0.305641	3.24813	0.00116165	0.0171686	1.00392	0.434919	0.000493908
ENSMUSG00000038717	Atp5l	7906.14	-0.381583	0.117392	-3.25051	0.00115199	0.0170578	-0.369139	6.92156	0.00197522
ENSMUSG00000038718	Pbx3	145.248	-0.695673	0.239497	-2.90472	0.00367579	0.0363544	-0.682418	1.17279	0.00548188
ENSMUSG00000038803	Ost4	2723.96	-0.394223	0.132654	-2.97181	0.00296047	0.0319757	-0.381692	5.38494	0.00374239
ENSMUSG00000038805	Six3	83.11	-2.71285	0.875705	-3.0979	0.00194897	0.0242264	-2.68659	0.357201	2.54774e-06
ENSMUSG00000038816	Ctnnal1	767.668	-0.549867	0.165073	-3.33106	0.000865174	0.0139208	-0.536637	3.56041	0.00218305
ENSMUSG00000038859	Baiap2l1	103.175	-1.67164	0.350905	-4.76381	1.89972e-06	0.000185866	-1.65214	0.679669	2.42667e-06
ENSMUSG00000038871	Bpgm	4143.42	-0.378085	0.120594	-3.13519	0.00171744	0.0222289	-0.365824	5.98978	0.00233197
ENSMUSG00000038893	Fam117a	747.4	-0.486663	0.157714	-3.08574	0.00203047	0.0249266	-0.472441	3.52162	0.00481411
ENSMUSG00000038894	Irs2	6103.64	0.504068	0.16559	3.04407	0.002334	0.02747	0.517935	6.5508	0.00180512
ENSMUSG00000038900	Rpl12	17555.2	-0.398537	0.130583	-3.05198	0.00227339	0.0269168	-0.38577	8.07182	0.00299286
ENSMUSG00000038902	Pogz	2377.33	0.458384	0.139108	3.29517	0.000983609	0.0151564	0.471515	5.19111	0.00072621
ENSMUSG00000038914	Dido1	2840.66	0.511553	0.14203	3.60172	0.000316123	0.00705572	0.523705	5.44856	0.000238787
ENSMUSG00000038970	Lmtk2	4457.24	0.464741	0.15831	2.93564	0.00332865	0.03432	0.478745	6.09678	0.00193771
ENSMUSG00000038976	Ppp1r9b	204132	-0.418151	0.134375	-3.11182	0.00185938	0.0233843	-0.404859	11.6108	0.00251335
ENSMUSG00000038984	Tspyl5	1755.57	0.374515	0.126413	2.96262	0.0030503	0.0326526	0.386226	4.75413	0.00346072
ENSMUSG00000039001	Rps21	24830.2	-0.443903	0.159416	-2.78456	0.00535999	0.046426	-0.431786	8.57193	0.00667759
ENSMUSG00000039004	Bmp6	1406.91	-0.912128	0.202474	-4.50491	6.64019e-06	0.000477622	-0.896383	4.4298	1.84252e-05
ENSMUSG00000039007	Cpq	644.887	-0.703765	0.172346	-4.08343	4.43757e-05	0.00177556	-0.69024	3.30824	0.000158412
ENSMUSG00000039016	Timm8b	4912.07	-0.442049	0.126081	-3.50606	0.000454793	0.0091857	-0.430227	6.23515	0.00057104
ENSMUSG00000039110	Mycbpap	113.73	-1.1902	0.289972	-4.10453	4.0513e-05	0.00166423	-1.1732	0.821007	3.84164e-05
ENSMUSG00000039137	Whrn	2845.78	-0.508045	0.177936	-2.85522	0.00430069	0.0404674	-0.492428	5.44617	0.00499721
ENSMUSG00000039153	Runx2	1205.72	0.455417	0.159696	2.85178	0.00434759	0.0407611	0.4691	4.21185	0.00394418
ENSMUSG00000039156	Stim2	4648.14	0.528241	0.130703	4.04154	5.31008e-05	0.00197112	0.540212	6.15779	2.94815e-05
ENSMUSG00000039167	Adgrl4	191.899	1.41124	0.230758	6.11567	9.61544e-10	5.46818e-07	1.42252	1.57597	5.36387e-09
ENSMUSG00000039194	Rlbp1	1921.28	-0.691073	0.140765	-4.9094	9.13533e-07	0.000111574	-0.677694	4.88057	1.49103e-06
ENSMUSG00000039242	B3galnt2	887.881	0.45129	0.155922	2.89433	0.00379971	0.0371759	0.462698	3.77318	0.00566547
ENSMUSG00000039263	Npepl1	1503.32	-0.592563	0.14486	-4.09058	4.30305e-05	0.00174071	-0.578356	4.52689	6.59034e-05
ENSMUSG00000039278	Pcsk1n	143184	-0.557481	0.154981	-3.59708	0.000321809	0.00712501	-0.543463	11.0985	0.000415796
ENSMUSG00000039323	Igfbp2	5338.92	-1.33652	0.328583	-4.06754	4.75121e-05	0.00185791	-1.32129	6.35182	3.5247e-10
ENSMUSG00000039372	4-Mar	1649.76	0.47401	0.136271	3.47844	0.000504349	0.00977	0.487246	4.66427	0.000457184
ENSMUSG00000039458	Mtmr12	2741.31	0.595411	0.12768	4.66333	3.11137e-06	0.000263352	0.607189	5.39681	2.53058e-06
ENSMUSG00000039463	Slc9a8	1651.5	0.416099	0.146937	2.83182	0.00462837	0.0425389	0.429824	4.66559	0.00370286
ENSMUSG00000039473	Ubn1	3081.05	0.445809	0.126307	3.52957	0.000416233	0.00858799	0.458485	5.5647	0.000284535
ENSMUSG00000039476	Prrx2	105.954	-1.00812	0.322494	-3.12602	0.00177187	0.0226797	-0.990473	0.71529	0.00170755
ENSMUSG00000039481	Nrtn	690.795	-0.76738	0.197757	-3.88042	0.000104278	0.00317865	-0.752987	3.4054	0.000259015
ENSMUSG00000039577	Nphp4	1602.47	0.48105	0.171744	2.80097	0.00509491	0.0452178	0.495021	4.6221	0.00408482
ENSMUSG00000039620	6430573F11Rik	386.845	-0.536817	0.173274	-3.09808	0.0019478	0.0242264	-0.524357	2.5746	0.00579547
ENSMUSG00000039621	Prex1	12322.8	-0.434377	0.131765	-3.29661	0.000978607	0.0151352	-0.420336	7.56102	0.00128474
ENSMUSG00000039661	Dusp26	2530.79	-0.547665	0.162837	-3.36328	0.00077023	0.0129424	-0.533862	5.27825	0.00093531
ENSMUSG00000039671	Zmynd8	6225.09	0.412877	0.1385	2.98106	0.00287253	0.0313201	0.426164	6.57931	0.00219803
ENSMUSG00000039682	Lap3	4167.23	-0.614702	0.127057	-4.83801	1.31146e-06	0.000146088	-0.601858	5.99804	2.29366e-06
ENSMUSG00000039713	Plekhg5	13712.9	0.475265	0.130037	3.65484	0.000257344	0.00607413	0.488747	7.71751	0.000159404
ENSMUSG00000039738	Slx4	1248.09	0.495905	0.140347	3.53342	0.000410223	0.00849288	0.508353	4.26309	0.000600378
ENSMUSG00000039747	Orai2	16408	0.42775	0.13722	3.11725	0.00182545	0.0231172	0.439949	7.97604	0.00119419
ENSMUSG00000039801	2410089E03Rik	1716.38	0.606872	0.186827	3.2483	0.00116095	0.0171686	0.619494	4.72337	0.00141718
ENSMUSG00000039809	Gabbr2	12971.8	0.582564	0.123321	4.72395	2.31311e-06	0.000216979	0.594997	7.6379	2.09753e-06
ENSMUSG00000039851	4932438H23Rik	80.7639	-1.23626	0.368543	-3.35445	0.000795237	0.0131921	-1.21638	0.335619	0.00050996
ENSMUSG00000039852	Rere	11614.4	0.390209	0.137576	2.83632	0.0045636	0.0420711	0.403712	7.47804	0.0032426
ENSMUSG00000039904	Gpr37	3869.08	-0.35282	0.113095	-3.11969	0.00181044	0.0230073	-0.339603	5.89127	0.00319373
ENSMUSG00000039911	Spsb1	1703.96	0.469547	0.158475	2.96292	0.0030474	0.0326526	0.48172	4.71007	0.00222703
ENSMUSG00000039943	Plcb4	501.63	-0.467905	0.159512	-2.93334	0.00335331	0.0344759	-0.455778	2.94926	0.00960134
ENSMUSG00000040010	Slc7a5	3265.83	0.679337	0.162102	4.1908	2.77967e-05	0.00129704	0.692899	5.64791	1.01916e-05
ENSMUSG00000040033	Stat2	880.461	0.463204	0.162069	2.85806	0.00426239	0.0403155	0.476193	3.76113	0.00576783
ENSMUSG00000040035	Disp2	12534.5	0.75782	0.154762	4.89669	9.74625e-07	0.000117863	0.771303	7.5888	6.10429e-07
ENSMUSG00000040084	Bub1b	127.372	0.722817	0.261992	2.75893	0.00579909	0.04888	0.73562	0.995096	0.00498775
ENSMUSG00000040111	Gramd1b	10400	0.381056	0.135223	2.81797	0.00483282	0.0437987	0.394052	7.31913	0.00379285
ENSMUSG00000040125	Gpr26	4105.98	0.514937	0.153271	3.35964	0.000780434	0.0130608	0.527819	5.97927	0.000490946
ENSMUSG00000040136	Abcc8	1864.65	0.900732	0.171455	5.25346	1.49269e-07	2.66314e-05	0.914616	4.84209	1.30221e-07
ENSMUSG00000040138	Ndp	587.848	-0.690586	0.146786	-4.70473	2.54208e-06	0.000230153	-0.678404	3.17633	2.87056e-05
ENSMUSG00000040146	Rgl3	398.797	-0.621082	0.190024	-3.26844	0.00108143	0.0162643	-0.606368	2.61801	0.00298769
ENSMUSG00000040147	Maob	1883.48	-0.557759	0.152313	-3.66193	0.000250322	0.00596252	-0.545041	4.853	0.000363482
ENSMUSG00000040158	Tax1bp3	475.037	-0.588815	0.170632	-3.45079	0.000558953	0.0104648	-0.575302	2.86939	0.00176979
ENSMUSG00000040189	Ccdc114	277.592	-0.59241	0.199425	-2.97059	0.00297229	0.0320816	-0.578592	2.0992	0.00671526
ENSMUSG00000040225	Prrc2c	4559.43	0.596549	0.146286	4.07798	4.54294e-05	0.00180114	0.608284	6.13071	2.90392e-05
ENSMUSG00000040229	Gpr34	513.654	-0.839575	0.211359	-3.97226	7.11926e-05	0.0024632	-0.827919	2.98294	0.000266019
ENSMUSG00000040274	Cdk6	231.983	0.650042	0.233899	2.77916	0.00544997	0.0469818	0.66371	1.84748	0.00776547
ENSMUSG00000040310	Alx4	156.951	-0.726651	0.246725	-2.94519	0.00322754	0.0336984	-0.713279	1.28063	0.00530061
ENSMUSG00000040364	Sec1	399.601	0.621542	0.21039	2.95423	0.00313447	0.0331827	0.634647	2.62744	0.00520655
ENSMUSG00000040370	Etfrf1	1102.24	-0.477507	0.160384	-2.97728	0.00290818	0.0316147	-0.465935	4.08173	0.00536746
ENSMUSG00000040407	Akap9	1374.17	0.440133	0.136348	3.22802	0.00124651	0.0178473	0.452388	4.40179	0.0017115
ENSMUSG00000040412	5330417C22Rik	1202.71	0.576056	0.169028	3.40806	0.000654262	0.0115671	0.588324	4.21014	0.000812165
ENSMUSG00000040441	Slc26a10	2904.74	0.461261	0.139461	3.30746	0.000941478	0.0148334	0.473833	5.47978	0.000581505
ENSMUSG00000040447	Spns2	5103.04	0.485468	0.12559	3.86551	0.000110855	0.00333904	0.498408	6.29226	6.66536e-05
ENSMUSG00000040490	Lrfn2	1648.45	0.431062	0.149782	2.87793	0.00400292	0.038522	0.443814	4.66287	0.00319822
ENSMUSG00000040537	Adam22	4836.53	0.564885	0.144509	3.909	9.26774e-05	0.00292961	0.576181	6.21601	6.91376e-05
ENSMUSG00000040562	Gstm2	182.512	-1.05182	0.264905	-3.97056	7.1705e-05	0.00247216	-1.03746	1.49546	0.000218324
ENSMUSG00000040584	Abcb1a	464.891	0.593961	0.190409	3.11939	0.00181223	0.0230139	0.605132	2.84094	0.00296727
ENSMUSG00000040616	Tmem51	402.934	-0.875771	0.191997	-4.56138	5.08193e-06	0.000388576	-0.860769	2.63076	2.93722e-05
ENSMUSG00000040620	Dhx33	3370.26	0.691871	0.159869	4.32773	1.50653e-05	0.000875907	0.703247	5.69468	9.36783e-06
ENSMUSG00000040640	Erc2	10144.8	0.453699	0.125997	3.60086	0.000317167	0.00706462	0.464699	7.28343	0.000305085
ENSMUSG00000040697	Dnajc16	3637.01	0.618909	0.142235	4.35132	1.35319e-05	0.000794921	0.631808	5.80396	5.58195e-06
ENSMUSG00000040715	Rsc1a1	954.514	0.527233	0.137188	3.84315	0.000121465	0.00355946	0.539447	3.87641	0.000268179
ENSMUSG00000040732	Erg	106.681	0.914862	0.264943	3.45305	0.00055429	0.0104258	0.925084	0.742197	0.000305312
ENSMUSG00000040759	Cmtm5	3797.14	-0.420089	0.152384	-2.75679	0.00583726	0.049088	-0.407118	5.86391	0.0063176
ENSMUSG00000040811	Eml2	18388.3	-0.508955	0.135048	-3.76871	0.000164096	0.0044637	-0.495991	8.1382	0.000202663
ENSMUSG00000040840	4930579G18Rik	428.827	0.689837	0.234295	2.94431	0.00323671	0.0337559	0.703799	2.72842	0.00551658
ENSMUSG00000040848	Sft2d2	2542.26	-0.464977	0.145121	-3.20406	0.00135502	0.0188666	-0.45193	5.28494	0.00161034
ENSMUSG00000040896	Kcnd3	3189.15	0.603924	0.132902	4.54414	5.51609e-06	0.000408056	0.616153	5.61484	3.17663e-06
ENSMUSG00000040952	Rps19	15406.8	-0.437947	0.128734	-3.40194	0.000669086	0.0117303	-0.425269	7.88354	0.000948326
ENSMUSG00000040997	Abhd4	6038.63	-0.446418	0.156067	-2.86042	0.00423075	0.0400996	-0.43344	6.5324	0.00481628
ENSMUSG00000040998	Npnt	2664.08	0.88956	0.132735	6.70177	2.05915e-11	1.87362e-08	0.900761	5.3561	1.843e-11
ENSMUSG00000041035	Gm17018	3695.82	-0.383192	0.120263	-3.18628	0.00144115	0.0196597	-0.370372	5.82483	0.00199541
ENSMUSG00000041075	Fzd7	814.868	-0.436808	0.144366	-3.02569	0.0024807	0.0285018	-0.423457	3.64667	0.0067997
ENSMUSG00000041141	Pnmal1	9794.72	0.337491	0.110886	3.04359	0.00233771	0.02747	0.350003	7.23247	0.00269199
ENSMUSG00000041193	Pla2g5	151.987	-2.57625	0.377453	-6.82535	8.77088e-12	8.86736e-09	-2.5547	1.22689	1.07006e-09
ENSMUSG00000041215	Yeats2	1287.96	0.644927	0.184479	3.49595	0.000472382	0.00942588	0.65771	4.30966	0.000662472
ENSMUSG00000041258	Zfp236	2404.87	0.374125	0.128857	2.9034	0.00369131	0.0364683	0.387109	5.20768	0.00319312
ENSMUSG00000041261	Car8	262.95	-0.88236	0.239593	-3.68275	0.000230731	0.00569722	-0.869186	2.0191	0.00068924
ENSMUSG00000041272	Tox	232.043	-1.04684	0.245556	-4.26315	2.01567e-05	0.00106942	-1.03363	1.83781	7.73994e-05
ENSMUSG00000041308	Sntb2	1779.33	0.611143	0.204692	2.98567	0.0028296	0.0310013	0.624196	4.77548	0.0037555
ENSMUSG00000041313	Slc7a1	1535.06	0.483117	0.158018	3.05735	0.00223304	0.0266297	0.496508	4.56044	0.00172235
ENSMUSG00000041380	Htr2c	926.643	-1.13929	0.191313	-5.95513	2.59862e-09	1.16968e-06	-1.12433	3.82966	2.46775e-08
ENSMUSG00000041390	Mdfic	371.641	-1.38599	0.193757	-7.15325	8.47446e-13	1.71354e-09	-1.37299	2.51541	9.82594e-11
ENSMUSG00000041415	Dicer1	2351.55	0.542409	0.142604	3.80361	0.0001426	0.00401708	0.554341	5.17599	0.000121413
ENSMUSG00000041423	Paqr6	846.812	-0.680225	0.211893	-3.21022	0.00132631	0.0185853	-0.665294	3.69957	0.00279541
ENSMUSG00000041439	Mfsd6	3338.72	0.44063	0.126495	3.48337	0.000495148	0.00967208	0.452501	5.68046	0.000335275
ENSMUSG00000041453	Rpl21	22132	-0.459647	0.139792	-3.28808	0.00100874	0.015465	-0.448075	8.40662	0.00144918
ENSMUSG00000041544	Disp3	2667.46	0.493965	0.173928	2.84004	0.00451072	0.0417316	0.507969	5.35716	0.00355866
ENSMUSG00000041556	Fbxo2	18545.7	-0.491612	0.140708	-3.49384	0.000476132	0.00947993	-0.47781	8.15061	0.000597765
ENSMUSG00000041592	Sdk2	886.339	0.829769	0.166639	4.97943	6.3771e-07	8.53312e-05	0.84319	3.77104	1.59162e-06
ENSMUSG00000041617	Ccdc74a	2597.5	-0.458286	0.11557	-3.96545	7.32583e-05	0.0024902	-0.445591	5.31622	0.000180955
ENSMUSG00000041653	Pnpla3	367.087	0.776223	0.239955	3.23487	0.00121699	0.0176048	0.789166	2.50492	0.00239553
ENSMUSG00000041670	Rims1	10656.3	-0.336919	0.115861	-2.90796	0.00363797	0.036098	-0.324967	7.35281	0.00714246
ENSMUSG00000041697	Cox6a1	68875.6	-0.507656	0.137204	-3.70001	0.000215589	0.00544144	-0.494665	10.0435	0.000313973
ENSMUSG00000041703	Zic5	347.13	-0.65333	0.211605	-3.08749	0.00201852	0.0248196	-0.640177	2.42099	0.00514462
ENSMUSG00000041708	Mpped1	11507.1	-0.494223	0.134912	-3.6633	0.000248982	0.00594615	-0.480068	7.46186	0.000300727
ENSMUSG00000041736	Tspo	612.67	-0.864386	0.221451	-3.90328	9.48971e-05	0.00295708	-0.849925	3.23354	0.000284265
ENSMUSG00000041757	Plekha6	2892.33	0.505347	0.180242	2.80372	0.00505174	0.0451014	0.519598	5.47422	0.00437507
ENSMUSG00000041762	Gpr155	2456.28	0.466189	0.123164	3.78511	0.000153638	0.00426206	0.478067	5.23854	0.000179725
ENSMUSG00000041771	Slc24a4	1632.39	0.626387	0.140026	4.47337	7.69982e-06	0.000538928	0.639169	4.64937	6.90387e-06
ENSMUSG00000041773	Enc1	48617.4	0.346429	0.124259	2.78796	0.00530403	0.0462031	0.358699	9.54374	0.00517808
ENSMUSG00000041836	Ptpre	2964.64	0.455856	0.125557	3.63068	0.000282679	0.00647882	0.467986	5.5093	0.00022047
ENSMUSG00000041841	Rpl37	17466.3	-0.417957	0.143432	-2.91398	0.00356855	0.0356376	-0.405808	8.06485	0.00452792
ENSMUSG00000041849	Card6	230.92	0.616971	0.202088	3.05299	0.00226574	0.0268962	0.628183	1.84043	0.00394649
ENSMUSG00000041930	Fam222a	439.291	-0.813232	0.209644	-3.8791	0.000104843	0.00319054	-0.797779	2.75528	0.00034325
ENSMUSG00000041936	Agrn	8427.85	0.546181	0.153126	3.56688	0.000361261	0.00775894	0.560034	7.01609	0.000241145
ENSMUSG00000042035	Igsf3	1162.29	0.655504	0.150646	4.35129	1.3534e-05	0.000794921	0.667644	4.15987	1.86109e-05
ENSMUSG00000042066	Tmcc2	28570.8	-0.368304	0.12519	-2.94196	0.00326143	0.0338623	-0.35444	8.77428	0.0046604
ENSMUSG00000042115	Klhdc8a	519.303	-0.647565	0.20154	-3.21309	0.00131314	0.0184834	-0.632964	2.99498	0.00273925
ENSMUSG00000042195	Slc35f2	218.916	0.626272	0.198579	3.15377	0.00161178	0.0211625	0.638105	1.76385	0.00267636
ENSMUSG00000042202	Slc35e2	1253.9	0.376013	0.134889	2.78758	0.00531025	0.0462045	0.388695	4.26906	0.00651457
ENSMUSG00000042271	Nxt2	1310.6	-0.504855	0.170477	-2.96143	0.00306219	0.0327029	-0.493689	4.33172	0.00537765
ENSMUSG00000042312	S100a13	1656.63	-0.622785	0.185381	-3.35949	0.000780861	0.0130608	-0.609711	4.6672	0.00124355
ENSMUSG00000042340	Ctf1	122.555	-0.861264	0.252145	-3.41576	0.000636052	0.0114151	-0.847601	0.929753	0.000695452
ENSMUSG00000042350	Arel1	5696.72	0.516982	0.135991	3.8016	0.000143765	0.00404363	0.528637	6.45109	9.95941e-05
ENSMUSG00000042390	Gatad2b	4893.66	0.372836	0.116427	3.20232	0.00136325	0.0189551	0.385131	6.23168	0.00108037
ENSMUSG00000042401	Crtac1	7073.57	0.339478	0.118504	2.8647	0.00417408	0.0396597	0.352934	6.76266	0.00321233
ENSMUSG00000042408	Zmym6	1014.84	0.583471	0.20149	2.89578	0.00378219	0.0370707	0.596425	3.96684	0.00537017
ENSMUSG00000042453	Reln	1527.4	0.570306	0.146099	3.90356	9.47882e-05	0.00295708	0.58341	4.5533	7.49061e-05
ENSMUSG00000042507	Elmsan1	2212.34	0.474597	0.135412	3.50483	0.000456906	0.00919881	0.487805	5.08684	0.000314343
ENSMUSG00000042532	Golga7b	6381.92	-0.33457	0.120759	-2.77056	0.00559599	0.0477206	-0.321315	6.61233	0.00776556
ENSMUSG00000042548	Asxl1	2160.99	0.431144	0.12533	3.44007	0.000581559	0.0107347	0.444141	5.05333	0.000572241
ENSMUSG00000042564	Fam227a	214.682	0.784773	0.253515	3.09556	0.00196438	0.0243348	0.797041	1.73945	0.00325731
ENSMUSG00000042599	Kdm7a	2479.12	0.484439	0.163266	2.96718	0.00300543	0.0323626	0.495875	5.25286	0.00285921
ENSMUSG00000042613	Pbxip1	5573.75	-0.454858	0.147262	-3.08877	0.00200987	0.0247467	-0.440754	6.41683	0.00227186
ENSMUSG00000042671	Rgs8	6125.28	0.408171	0.136294	2.99478	0.00274643	0.0304753	0.420539	6.55528	0.00190254
ENSMUSG00000042686	Jph1	4393.25	0.402126	0.131252	3.06377	0.00218567	0.0261849	0.414063	6.07557	0.00120043
ENSMUSG00000042719	Naa25	2079.23	0.439517	0.131559	3.34084	0.000835248	0.0135713	0.451783	4.99825	0.000852075
ENSMUSG00000042737	Dpm3	1575.36	-0.392868	0.131274	-2.99273	0.00276492	0.0305686	-0.38016	4.5958	0.00492098
ENSMUSG00000042744	Hectd4	12817.9	0.481983	0.163261	2.95222	0.00315498	0.033303	0.495831	7.62088	0.00261463
ENSMUSG00000042745	Id1	764.824	-0.461154	0.161938	-2.84772	0.0044034	0.0410708	-0.447804	3.55381	0.00832906
ENSMUSG00000042772	Smg7	3449.54	0.453139	0.130368	3.47585	0.000509232	0.00981674	0.465708	5.7278	0.000340308
ENSMUSG00000042787	Exog	1033.13	0.392822	0.137658	2.8536	0.00432264	0.0406109	0.405545	3.99031	0.00595397
ENSMUSG00000042793	Lgr6	174.696	0.901065	0.256645	3.51093	0.000446538	0.0090491	0.914431	1.44411	0.000773842
ENSMUSG00000042810	Krba1	2282.87	0.583061	0.174981	3.33213	0.000861827	0.0138792	0.595969	5.1339	0.000872496
ENSMUSG00000042873	Lhfpl4	6359.28	0.414683	0.115619	3.58663	0.000334979	0.00734494	0.426864	6.60936	0.000313635
ENSMUSG00000042903	Foxo4	2308.55	-0.381129	0.128993	-2.95466	0.00313016	0.0331564	-0.368114	5.14641	0.00473736
ENSMUSG00000043020	Wdr63	54.6538	-1.44093	0.411322	-3.50317	0.000459752	0.00922444	-1.42328	-0.198818	8.85407e-05
ENSMUSG00000043051	Disc1	186.745	1.05009	0.210085	4.99842	5.78021e-07	7.84987e-05	1.06225	1.53842	1.62337e-06
ENSMUSG00000043091	Tuba1c	935.984	-0.592298	0.174994	-3.38468	0.000712614	0.0122603	-0.577261	3.84426	0.00136995
ENSMUSG00000043301	Kcnj6	1938.51	0.782622	0.160531	4.8752	1.087e-06	0.000126434	0.794308	4.89803	1.06308e-06
ENSMUSG00000043313	Pcdhb19	217.496	0.772913	0.226676	3.40977	0.000650172	0.0115671	0.783562	1.75356	0.00115708
ENSMUSG00000043411	Usp48	3652.64	0.586941	0.163172	3.59706	0.000321835	0.00712501	0.599816	5.8114	0.000246435
ENSMUSG00000043456	Zfp536	1118.36	0.37809	0.131357	2.87833	0.00399786	0.0384937	0.390276	4.10438	0.00597489
ENSMUSG00000043458	Pcdhb12	262.462	0.68912	0.217234	3.17225	0.00151261	0.0202998	0.699076	2.02303	0.00270946
ENSMUSG00000043496	Tril	4284.93	-0.585618	0.144963	-4.03977	5.35037e-05	0.00197899	-0.571327	6.0379	6.26503e-05
ENSMUSG00000043498	9330132A10Rik	2362.53	-0.747256	0.179512	-4.16271	3.14487e-05	0.0014131	-0.736896	5.18067	6.63922e-05
ENSMUSG00000043557	Mdga1	5089.63	0.810022	0.196725	4.11754	3.82938e-05	0.00160523	0.824708	6.28935	4.95548e-05
ENSMUSG00000043587	Pxylp1	671.532	0.483633	0.141912	3.40799	0.000654442	0.0115671	0.495549	3.37055	0.00163398
ENSMUSG00000043644	0610009L18Rik	369.763	-0.579827	0.183686	-3.15663	0.00159606	0.0210778	-0.567212	2.51083	0.00457884
ENSMUSG00000043687	1190005I06Rik	692.165	-0.603637	0.17365	-3.47617	0.000508638	0.00981569	-0.590048	3.41049	0.00126544
ENSMUSG00000043716	Rpl7	12122	-0.438289	0.140024	-3.1301	0.00174747	0.0224751	-0.427346	7.53875	0.00254445
ENSMUSG00000043811	Rtn4r	3886.92	0.437521	0.151399	2.88985	0.00385429	0.0375836	0.450378	5.89897	0.00208414
ENSMUSG00000043843	Tmem145	1686.09	0.535272	0.1488	3.59727	0.000321578	0.00712501	0.548983	4.69567	0.000232874
ENSMUSG00000043857	Mgat5b	5362.91	0.492437	0.135913	3.62319	0.000290993	0.00661936	0.506476	6.36335	0.000130738
ENSMUSG00000043903	Zfp469	54.0778	1.22495	0.405057	3.02414	0.00249343	0.0285739	1.23497	-0.201814	0.000529876
ENSMUSG00000043940	Wdfy3	7440.19	0.515138	0.141655	3.63656	0.000276308	0.00635682	0.528243	6.83636	0.000189159
ENSMUSG00000043999	Gpr75	360.7	0.515984	0.166077	3.10689	0.00189064	0.0236792	0.528156	2.47835	0.00439971
ENSMUSG00000044014	Npy5r	213.179	0.654028	0.208992	3.12945	0.00175136	0.022492	0.664847	1.72527	0.0028564
ENSMUSG00000044024	Rell2	9007.57	-0.384582	0.135321	-2.842	0.00448315	0.0416083	-0.370672	7.10888	0.00525736
ENSMUSG00000044072	Eml6	1501.16	0.61933	0.17771	3.48506	0.000492018	0.00963805	0.631048	4.53025	0.000598192
ENSMUSG00000044080	S100a1	4766.7	-0.618079	0.144665	-4.27247	1.93319e-05	0.00103471	-0.605218	6.19094	1.68227e-05
ENSMUSG00000044167	Foxo1	2782.04	0.349837	0.124883	2.80131	0.00508959	0.0452178	0.361867	5.41712	0.0039078
ENSMUSG00000044177	Wfikkn2	159.392	-1.19977	0.337595	-3.55389	0.000379582	0.0080135	-1.18395	1.29822	0.00109039
ENSMUSG00000044244	Il20rb	278.658	0.842327	0.213937	3.93727	8.24143e-05	0.00272191	0.853751	2.10988	0.000208977
ENSMUSG00000044279	Crb3	60.3919	-2.21341	0.45361	-4.87955	1.06331e-06	0.00012565	-2.18944	-0.0674427	3.39556e-07
ENSMUSG00000044288	Cnr1	4456.91	0.376605	0.133395	2.82323	0.00475432	0.0434044	0.387935	6.0976	0.00371041
ENSMUSG00000044328	Trp53i13	766.532	-0.490165	0.14833	-3.30457	0.000951236	0.0149447	-0.476433	3.55792	0.00274927
ENSMUSG00000044408	Sptssa	1678.72	-0.42776	0.143142	-2.98835	0.00280488	0.0308383	-0.415984	4.68764	0.0043551
ENSMUSG00000044468	Fam46c	241.902	-0.669181	0.23385	-2.86158	0.00421539	0.0399956	-0.655545	1.89995	0.00808965
ENSMUSG00000044576	Garem2	2019.66	-0.568436	0.148685	-3.82309	0.000131789	0.00378878	-0.554389	4.95247	0.000163703
ENSMUSG00000044647	Csrnp3	2699.34	0.348039	0.126571	2.74974	0.00596422	0.0498333	0.359363	5.37425	0.00540913
ENSMUSG00000044667	Plppr4	15060.1	0.370382	0.132766	2.78974	0.00527506	0.0460411	0.381172	7.85307	0.00452593
ENSMUSG00000044707	Ccnjl	892.499	0.733073	0.147435	4.97218	6.62056e-07	8.79422e-05	0.745285	3.78021	2.0811e-06
ENSMUSG00000044708	Kcnj10	11489	-0.547366	0.129064	-4.24104	2.22491e-05	0.00113928	-0.534601	7.46078	4.58787e-05
ENSMUSG00000044734	Serpinb1a	386.566	-0.895177	0.221179	-4.0473	5.1811e-05	0.00194265	-0.881603	2.57455	0.000220385
ENSMUSG00000044783	Hjurp	2053.43	0.509259	0.175368	2.90394	0.00368497	0.0364253	0.522908	4.98095	0.00352266
ENSMUSG00000044791	Setd2	2176.77	0.368587	0.130575	2.82281	0.00476046	0.043424	0.379822	5.06408	0.0046515
ENSMUSG00000044968	Napepld	1990.7	0.516086	0.145901	3.53724	0.000404339	0.00841206	0.527316	4.93582	0.000379475
ENSMUSG00000044986	Tst	2876.37	-0.846807	0.131856	-6.42223	1.34292e-10	9.77541e-08	-0.833685	5.46239	2.12656e-10
ENSMUSG00000045009	Prrt3	3626.92	0.375636	0.13623	2.75736	0.00582703	0.0490473	0.389285	5.79906	0.00324164
ENSMUSG00000045038	Prkce	39948.5	0.390043	0.120206	3.24479	0.00117539	0.0172637	0.402055	9.2601	0.00114724
ENSMUSG00000045053	Kcng3	150.802	1.62609	0.336245	4.83603	1.32457e-06	0.000146088	1.63696	1.24	6.70842e-06
ENSMUSG00000045083	Lingo2	658.952	0.604398	0.145861	4.14366	3.41802e-05	0.00149882	0.616543	3.34313	0.000111855
ENSMUSG00000045092	S1pr1	9259.86	-0.531793	0.129436	-4.10853	3.98181e-05	0.00164684	-0.518569	7.14972	8.22661e-05
ENSMUSG00000045095	Magi1	3750.48	0.337102	0.120192	2.80469	0.00503643	0.0449941	0.348685	5.84803	0.00398184
ENSMUSG00000045160	Bola3	1580.42	-0.441197	0.134619	-3.27737	0.00104778	0.0158896	-0.428587	4.59998	0.00177476
ENSMUSG00000045174	Amer3	3013.96	0.744689	0.140409	5.30372	1.13464e-07	2.15086e-05	0.756462	5.53314	4.20746e-08
ENSMUSG00000045179	Sox3	505.735	-0.874247	0.228883	-3.81962	0.000133655	0.00383033	-0.857634	2.95818	0.000440142
ENSMUSG00000045215	Asxl3	330.805	0.895281	0.225699	3.96671	7.28726e-05	0.0024902	0.907238	2.35767	0.000203285
ENSMUSG00000045238	A730035I17Rik	8283.28	0.494552	0.137453	3.59796	0.000320725	0.00712501	0.507987	6.99025	0.000166487
ENSMUSG00000045282	Tmem86b	268.112	1.12362	0.275469	4.07894	4.52407e-05	0.00179758	1.13878	2.05812	0.000133633
ENSMUSG00000045287	Rtn4rl1	4967.23	0.551865	0.151389	3.64534	0.000267035	0.00621189	0.565413	6.25313	0.000126344
ENSMUSG00000045312	Lhfpl2	2165.03	0.611437	0.136731	4.47182	7.75565e-06	0.000540756	0.624248	5.05661	6.60166e-06
ENSMUSG00000045404	Kcnk13	465.264	-0.5414	0.179169	-3.02173	0.00251337	0.0287285	-0.527184	2.84043	0.00637544
ENSMUSG00000045409	Trim39	1233.61	0.517062	0.175057	2.95368	0.00314008	0.0332228	0.529607	4.24724	0.0037778
ENSMUSG00000045482	Trrap	9146.78	0.618228	0.152875	4.044	5.25472e-05	0.00195954	0.631734	7.13441	3.67736e-05
ENSMUSG00000045573	Penk	1168.35	-0.479679	0.148697	-3.22589	0.00125581	0.0179241	-0.467297	4.16476	0.00244102
ENSMUSG00000045608	Dbx2	1968.65	-0.592843	0.121477	-4.88029	1.05932e-06	0.00012565	-0.580067	4.91688	5.22319e-06
ENSMUSG00000045657	Pcdhb10	155.69	0.666303	0.242295	2.74997	0.00596012	0.0498219	0.677609	1.27757	0.00737915
ENSMUSG00000045733	Sprn	8756.8	0.354438	0.128678	2.75446	0.00587898	0.0493476	0.366658	7.07056	0.00446459
ENSMUSG00000045817	Zfp36l2	2344.59	-0.688453	0.161659	-4.25866	2.05655e-05	0.00107944	-0.674889	5.16748	2.49396e-05
ENSMUSG00000045967	Gpr158	3604.16	0.520681	0.132272	3.93646	8.2693e-05	0.00272617	0.532881	5.79108	5.0124e-05
ENSMUSG00000045973	Slc25a51	5555.3	0.325723	0.115932	2.80962	0.00496007	0.0444918	0.337931	6.41452	0.00452264
ENSMUSG00000045975	C2cd2	450.495	0.498582	0.156193	3.19209	0.00141246	0.0193856	0.511109	2.79673	0.00344631
ENSMUSG00000046056	Sbsn	313.13	0.62399	0.203382	3.06807	0.00215447	0.0259478	0.636861	2.27679	0.0035603
ENSMUSG00000046093	Hpcal4	71091.5	-0.328931	0.111373	-2.95342	0.00314273	0.0332315	-0.316275	10.0899	0.00666268
ENSMUSG00000046159	Chrm3	1686.74	0.570638	0.167373	3.40937	0.000651125	0.0115671	0.58314	4.69597	0.00049963
ENSMUSG00000046160	Olig1	15337.1	-0.457581	0.141719	-3.22879	0.00124314	0.0178131	-0.44348	7.8769	0.00162468
ENSMUSG00000046312	AI464131	2969.13	-0.327049	0.116195	-2.81465	0.00488305	0.0441158	-0.313698	5.50916	0.00769579
ENSMUSG00000046318	Ccbe1	1293.39	0.617402	0.163336	3.77996	0.000156852	0.00430526	0.628279	4.31469	0.000202082
ENSMUSG00000046324	Ermp1	3596.24	0.373174	0.12466	2.99353	0.00275774	0.0305449	0.384674	5.78775	0.00224102
ENSMUSG00000046329	Slc25a23	35177.4	-0.354959	0.115971	-3.06075	0.00220783	0.0263636	-0.342081	9.07466	0.00398169
ENSMUSG00000046330	Rpl37a	14664.1	-0.433791	0.141962	-3.05568	0.00224553	0.0267265	-0.42141	7.81237	0.00279538
ENSMUSG00000046364	Rpl27a	13733.5	-0.433831	0.117622	-3.68834	0.000225722	0.00564028	-0.42183	7.7181	0.000469607
ENSMUSG00000046402	Rbp1	1500.05	-0.912094	0.193527	-4.713	2.44095e-06	0.000225484	-0.897735	4.52254	5.43984e-06
ENSMUSG00000046417	Lrrc75a	558.894	-0.558459	0.169226	-3.30009	0.000966552	0.0150574	-0.544303	3.10233	0.00229658
ENSMUSG00000046456	Tmem150b	17602.2	-0.521506	0.136106	-3.83161	0.000127309	0.00368913	-0.507789	8.07494	0.000149786
ENSMUSG00000046546	Fam43a	752.905	0.55677	0.14333	3.88453	0.000102527	0.00313577	0.569546	3.53546	0.000266148
ENSMUSG00000046561	Arsj	247.413	0.696523	0.233063	2.98856	0.00280293	0.0308383	0.706995	1.94003	0.00465338
ENSMUSG00000046618	Olfml2a	159.656	-0.737769	0.259255	-2.84572	0.00443107	0.0412463	-0.724763	1.30528	0.00730367
ENSMUSG00000046688	Tifa	481.942	-0.53166	0.187133	-2.84109	0.004496	0.041659	-0.520212	2.89135	0.00987393
ENSMUSG00000046714	Foxc2	192.919	-1.06387	0.302285	-3.51944	0.000432455	0.00882266	-1.04843	1.57187	0.00122647
ENSMUSG00000046719	Nxph3	680.334	-0.904331	0.21843	-4.14015	3.47085e-05	0.00150746	-0.888414	3.38334	0.000120791
ENSMUSG00000046743	Fat4	1721.02	0.840204	0.179663	4.67655	2.91736e-06	0.000251612	0.852348	4.72717	4.37573e-06
ENSMUSG00000046792	Zfp787	1827.59	-0.396427	0.132104	-3.00087	0.00269212	0.0300007	-0.382669	4.80924	0.0041555
ENSMUSG00000046793	Gpr61	798.199	0.57676	0.149513	3.8576	0.000114504	0.00342181	0.588306	3.61932	0.000264682
ENSMUSG00000046794	Ppp1r3b	94.9307	-1.20931	0.322019	-3.75541	0.00017306	0.00461411	-1.19531	0.56735	0.000120456
ENSMUSG00000046807	Lrrc75b	1409.45	-0.39816	0.127984	-3.11101	0.00186447	0.0233998	-0.385388	4.43536	0.00432784
ENSMUSG00000046834	Krt1	651.312	-0.534074	0.159076	-3.35735	0.000786932	0.0131141	-0.520554	3.32294	0.00224584
ENSMUSG00000046844	Vat1l	1824.21	-1.66461	0.369251	-4.50807	6.54194e-06	0.000474304	-1.64811	4.80221	8.62499e-12
ENSMUSG00000046876	Atxn1	2925.8	0.389456	0.117759	3.30722	0.000942267	0.0148334	0.401432	5.49025	0.000904478
ENSMUSG00000047067	Dusp28	1378.67	-0.439604	0.142353	-3.08812	0.00201428	0.0247842	-0.42616	4.4027	0.00341723
ENSMUSG00000047143	Dmrta2	756.43	-0.674169	0.165181	-4.08139	4.47679e-05	0.00178659	-0.660003	3.53768	0.000141241
ENSMUSG00000047215	Rpl9	23119.7	-0.441145	0.132035	-3.34111	0.000834434	0.0135713	-0.428895	8.4693	0.00122271
ENSMUSG00000047230	Cldn2	253.082	-3.00834	0.724506	-4.15227	3.29194e-05	0.00145852	-2.99322	1.959	1.44167e-10
ENSMUSG00000047261	Gap43	7245.13	-0.367005	0.11968	-3.06655	0.00216546	0.0260456	-0.353479	6.79534	0.00326783
ENSMUSG00000047371	Zfp768	752.136	-0.499935	0.164744	-3.03461	0.00240844	0.0278911	-0.485353	3.52958	0.00492403
ENSMUSG00000047407	Tgif1	92.3724	-1.0222	0.310542	-3.29167	0.000995957	0.0153207	-1.00724	0.530202	0.000677585
ENSMUSG00000047415	Gpr68	1386.76	0.853426	0.171143	4.98664	6.14383e-07	8.28188e-05	0.865819	4.41543	8.54527e-07
ENSMUSG00000047496	Rnf152	158.08	-0.720565	0.224878	-3.20425	0.00135416	0.0188666	-0.707368	1.29275	0.00254215
ENSMUSG00000047557	Lxn	2376.72	-0.45964	0.147291	-3.12062	0.00180471	0.0229541	-0.447509	5.18847	0.00225906
ENSMUSG00000047617	Paxx	2733.9	-0.385594	0.134119	-2.87502	0.00404007	0.038818	-0.372443	5.3896	0.00455636
ENSMUSG00000047675	Rps8	17795.7	-0.390562	0.130453	-2.99388	0.00275453	0.030528	-0.378153	8.09172	0.0037759
ENSMUSG00000047747	Rnf150	2974.14	0.408338	0.143267	2.85018	0.00436941	0.0409025	0.420013	5.51409	0.00321834
ENSMUSG00000047786	Lix1	2761.71	-0.361637	0.118963	-3.03992	0.00236641	0.0277238	-0.34949	5.40516	0.00404198
ENSMUSG00000047797	Gjb1	927.867	-0.575567	0.179271	-3.21059	0.00132461	0.0185853	-0.561852	3.83256	0.00255444
ENSMUSG00000047888	Tnrc6b	3616.2	0.483082	0.159177	3.03487	0.00240636	0.0278911	0.495134	5.79677	0.00193587
ENSMUSG00000047904	Sstr2	643.044	0.681989	0.156619	4.35446	1.33398e-05	0.000793326	0.694019	3.30925	4.50751e-05
ENSMUSG00000047910	Pcdhb16	186.516	0.744547	0.254363	2.9271	0.00342141	0.0348616	0.754918	1.53395	0.00486258
ENSMUSG00000047976	Kcna1	2822.67	0.808562	0.142833	5.66088	1.506e-08	4.49282e-06	0.82001	5.4397	1.05587e-08
ENSMUSG00000047990	C2cd4a	447.192	0.728408	0.169261	4.30347	1.68143e-05	0.000951141	0.741619	2.78738	6.32867e-05
ENSMUSG00000047992	Fam69c	729.921	-0.536763	0.166167	-3.23026	0.00123678	0.0178131	-0.522549	3.48679	0.00286444
ENSMUSG00000047996	Prrg1	184.068	-0.88056	0.248858	-3.5384	0.00040256	0.00841078	-0.86843	1.51076	0.000988626
ENSMUSG00000048001	Hes5	1560.07	-1.15862	0.383066	-3.02459	0.00248972	0.0285648	-1.14409	4.57678	1.75627e-06
ENSMUSG00000048022	Tmem229a	4798.65	-0.796267	0.143153	-5.56236	2.66151e-08	7.10443e-06	-0.783648	6.20148	4.19255e-08
ENSMUSG00000048078	Tenm4	3301.45	0.605596	0.16517	3.6665	0.00024589	0.00590331	0.619419	5.66495	0.000155342
ENSMUSG00000048108	Tmem72	359.144	-3.83529	0.997492	-3.84493	0.000120585	0.00354508	-3.81737	2.45912	2.15576e-09
ENSMUSG00000048232	Fbxo10	3362.64	0.438728	0.127619	3.43779	0.000586473	0.0108132	0.450976	5.69053	0.000361214
ENSMUSG00000048251	Bcl11b	9431.55	0.360518	0.117098	3.07877	0.00207856	0.0253313	0.373177	7.1776	0.00178342
ENSMUSG00000048271	Rbm33	3531.68	0.645079	0.175365	3.6785	0.000234612	0.00575898	0.657867	5.76308	0.000227077
ENSMUSG00000048304	Slitrk3	2965.93	0.668102	0.130395	5.12369	2.99619e-07	4.70041e-05	0.679529	5.51047	2.27958e-07
ENSMUSG00000048385	Scrt1	11942.6	-0.399654	0.136362	-2.93083	0.00338053	0.034639	-0.385476	7.51565	0.00402892
ENSMUSG00000048416	Mlf1	57.6849	-1.56114	0.458534	-3.40463	0.000662526	0.0116715	-1.54356	-0.128896	0.000288389
ENSMUSG00000048442	Smim5	104.569	-1.13928	0.297799	-3.82566	0.00013042	0.0037613	-1.12346	0.703749	9.98182e-05
ENSMUSG00000048450	Msx1	1478.16	-1.51966	0.371041	-4.09567	4.20949e-05	0.00171758	-1.50405	4.49899	3.96336e-10
ENSMUSG00000048503	Tmem136	761.716	0.469141	0.170129	2.75756	0.00582337	0.0490392	0.482027	3.55238	0.00760382
ENSMUSG00000048583	Igf2	6441.96	-1.29647	0.18309	-7.08104	1.43074e-12	2.60366e-09	-1.2816	6.6238	1.17934e-11
ENSMUSG00000048772	Tmem53	142.969	-0.835589	0.27539	-3.03421	0.0024117	0.0278962	-0.819642	1.15099	0.00353975
ENSMUSG00000048782	Insc	305.547	-0.709248	0.243174	-2.91663	0.00353834	0.0354965	-0.694057	2.23602	0.00774622
ENSMUSG00000048796	Cyb561d1	1376.04	0.547574	0.135136	4.05202	5.07763e-05	0.00192908	0.560899	4.40313	6.86558e-05
ENSMUSG00000048895	Cdk5r1	17693.4	0.326949	0.117278	2.78783	0.00530632	0.0462031	0.339845	8.08489	0.00436785
ENSMUSG00000048978	Nrsn1	19628.6	-0.583151	0.124992	-4.66549	3.07876e-06	0.00026181	-0.571309	8.23319	7.41282e-06
ENSMUSG00000049044	Rapgef4	32800.4	-0.701536	0.153845	-4.56002	5.11497e-06	0.000388693	-0.690251	8.97396	9.70131e-06
ENSMUSG00000049100	Pcdh10	4374.91	-0.372943	0.110251	-3.38268	0.000717835	0.0123237	-0.360265	6.06821	0.00138029
ENSMUSG00000049281	Scn3b	12120.2	0.662388	0.13405	4.94133	7.75904e-07	9.93289e-05	0.674189	7.5403	6.18306e-07
ENSMUSG00000049313	Sorl1	13770.8	0.668502	0.142348	4.69624	2.64991e-06	0.000235235	0.681086	7.72434	1.71862e-06
ENSMUSG00000049323	Smcr8	1897.7	0.402992	0.139545	2.8879	0.00387826	0.0377616	0.415011	4.86586	0.00313962
ENSMUSG00000049336	Tenm2	2997.02	0.498387	0.154868	3.21814	0.00129026	0.0182454	0.511039	5.52545	0.000895843
ENSMUSG00000049353	Rd3	130.476	-1.9832	0.342661	-5.78764	7.13842e-09	2.5981e-06	-1.96494	1.01218	3.88623e-08
ENSMUSG00000049382	Krt8	175.509	-2.59636	0.359129	-7.2296	4.84431e-13	1.10196e-09	-2.57692	1.43248	2.42831e-10
ENSMUSG00000049422	Chchd10	11047.5	-0.461712	0.130541	-3.5369	0.000404847	0.00841206	-0.447903	7.4035	0.000569212
ENSMUSG00000049517	Rps23	16592.6	-0.563905	0.139222	-4.05041	5.11288e-05	0.00193109	-0.55156	7.99024	6.63318e-05
ENSMUSG00000049521	Cdc42ep1	1301.29	-0.605097	0.179944	-3.36269	0.000771858	0.0129459	-0.591293	4.31938	0.00136283
ENSMUSG00000049550	Clip1	5773.36	0.330018	0.118758	2.77892	0.00545399	0.0469941	0.342186	6.47029	0.00511609
ENSMUSG00000049555	Tmie	284.034	-0.587286	0.201294	-2.91756	0.00352783	0.0354197	-0.573611	2.13033	0.00750339
ENSMUSG00000049630	C1ql3	7801.99	0.416407	0.131799	3.15941	0.00158089	0.020923	0.427287	6.90492	0.00139547
ENSMUSG00000049764	Zfp280b	1020.08	0.485083	0.140639	3.44914	0.00056238	0.0104966	0.497045	3.97198	0.00092613
ENSMUSG00000049939	Lrrc4	4501.09	0.424581	0.136749	3.10482	0.00190398	0.0238134	0.436851	6.11059	0.00100911
ENSMUSG00000049988	Lrrc25	52.373	-1.28384	0.423141	-3.03406	0.00241283	0.0278962	-1.26636	-0.267267	0.000588381
ENSMUSG00000050029	Rap2c	1448.24	-0.424562	0.14032	-3.02567	0.00248087	0.0285018	-0.413404	4.47531	0.00460465
ENSMUSG00000050121	Opalin	1618.47	-0.743634	0.173621	-4.28309	1.84315e-05	0.00100124	-0.730458	4.63354	3.21037e-05
ENSMUSG00000050240	Hic2	475.073	0.601107	0.181011	3.32084	0.000897485	0.0143267	0.61394	2.87334	0.00158453
ENSMUSG00000050272	Dscam	3789.3	0.765878	0.141127	5.42688	5.73474e-08	1.24239e-05	0.778355	5.86302	1.39359e-08
ENSMUSG00000050447	Lypd6	886.061	-0.649448	0.153621	-4.22761	2.36184e-05	0.00117335	-0.63786	3.76609	9.07035e-05
ENSMUSG00000050505	Pcdh20	4280.08	0.417995	0.15148	2.7594	0.00579069	0.0488422	0.428321	6.03938	0.00461502
ENSMUSG00000050556	Kcnb1	6636.55	0.565858	0.145647	3.88513	0.000102276	0.00313338	0.579213	6.67128	5.67135e-05
ENSMUSG00000050600	Zfp831	1897.7	0.652461	0.13379	4.87675	1.07847e-06	0.000126434	0.664989	4.8668	1.11501e-06
ENSMUSG00000050708	Ftl1	28760.6	-0.450803	0.144845	-3.11232	0.00185622	0.0233729	-0.437628	8.78372	0.00231694
ENSMUSG00000050730	Arhgap42	374.173	-0.579969	0.182421	-3.17929	0.00147636	0.0199309	-0.568581	2.52838	0.00447001
ENSMUSG00000050732	Vamp8	1318.17	-0.879811	0.196012	-4.48857	7.17042e-06	0.000507733	-0.865466	4.33626	1.80154e-05
ENSMUSG00000050737	Ptges	223.145	-0.713091	0.207901	-3.42995	0.000603692	0.0110301	-0.699436	1.78573	0.00161029
ENSMUSG00000050919	Zfp366	82.9417	1.3253	0.408068	3.24773	0.0011633	0.0171693	1.33885	0.380448	0.000905678
ENSMUSG00000050931	Sgms2	151.286	-0.998474	0.265837	-3.75597	0.000172671	0.00461411	-0.98276	1.22858	0.000338072
ENSMUSG00000050947	Amigo1	6024.62	0.480428	0.127223	3.77627	0.000159196	0.00435647	0.493463	6.5315	0.000104943
ENSMUSG00000050953	Gja1	14291.9	-0.429796	0.134671	-3.19146	0.00141555	0.0193899	-0.417561	7.77631	0.00230398
ENSMUSG00000050954	Zfp169	375.912	0.642064	0.222258	2.88883	0.00386678	0.0376701	0.655824	2.53985	0.00609825
ENSMUSG00000050963	Kcns2	1533.62	0.616139	0.140747	4.37764	1.19974e-05	0.000734349	0.627936	4.55968	1.2567e-05
ENSMUSG00000050967	Creg2	6378.68	0.446789	0.118433	3.77249	0.000161623	0.00441476	0.458672	6.61434	0.000178494
ENSMUSG00000051000	Fam160a1	611.758	0.668297	0.181687	3.67828	0.000234815	0.00575898	0.680144	3.23715	0.000416862
ENSMUSG00000051029	Serpinb1b	63.8545	-2.22647	0.357485	-6.22816	4.71949e-10	2.96156e-07	-2.20689	0.00189436	4.57153e-12
ENSMUSG00000051041	Olfml1	857.729	-0.58363	0.154941	-3.7668	0.000165355	0.00447788	-0.570028	3.71995	0.000532481
ENSMUSG00000051067	Lingo3	4241.72	0.678196	0.19368	3.50163	0.000462424	0.00925772	0.690609	6.02459	0.000422588
ENSMUSG00000051111	Sv2c	1484.14	0.918912	0.173167	5.30652	1.11738e-07	2.15086e-05	0.931637	4.51414	1.6714e-07
ENSMUSG00000051146	Camk2n2	12246.5	-0.458901	0.160121	-2.86596	0.00415751	0.039529	-0.444404	7.5515	0.00481703
ENSMUSG00000051228	Nyx	73.3511	1.26693	0.318272	3.98066	6.87252e-05	0.00240295	1.27707	0.215405	1.10281e-05
ENSMUSG00000051243	Islr2	10431.6	0.800054	0.141489	5.65454	1.56265e-08	4.58662e-06	0.813245	7.32394	8.27578e-09
ENSMUSG00000051323	Pcdh19	3379.06	0.387179	0.134364	2.88156	0.00395706	0.0382382	0.399407	5.69835	0.00308977
ENSMUSG00000051331	Cacna1c	5883.6	1.10198	0.159096	6.92652	4.31323e-12	4.90576e-09	1.1148	6.49921	3.86762e-12
ENSMUSG00000051344	Plekhm3	1658.48	0.413636	0.132551	3.12057	0.001805	0.0229541	0.426244	4.67182	0.00179283
ENSMUSG00000051375	Pcdh1	22796.8	0.56758	0.153546	3.69648	0.000218611	0.0055101	0.581137	8.451	0.000148147
ENSMUSG00000051497	Kcnj16	1404.69	-0.706047	0.204078	-3.45969	0.000540807	0.0102517	-0.694457	4.4307	0.00120408
ENSMUSG00000051504	Siglech	799.761	-0.59591	0.179411	-3.32148	0.000895412	0.0143187	-0.584197	3.61944	0.00208622
ENSMUSG00000051515	Fam181b	3863.49	-0.763301	0.144775	-5.27234	1.34697e-07	2.45122e-05	-0.748748	5.88793	1.31004e-07
ENSMUSG00000051586	Mical3	3908.51	0.668973	0.177655	3.76558	0.000166165	0.00448747	0.683083	5.90875	0.000137244
ENSMUSG00000051599	Pcdhb2	108.34	0.845508	0.260384	3.24715	0.00116566	0.0171901	0.85724	0.762848	0.000629976
ENSMUSG00000051811	Cox6b2	336.879	-1.43494	0.22089	-6.49617	8.23882e-11	6.815e-08	-1.41959	2.37179	1.90631e-09
ENSMUSG00000052146	Rps10	14605.9	-0.447368	0.130447	-3.42949	0.000604718	0.0110323	-0.434646	7.80643	0.000821576
ENSMUSG00000052151	Plpp2	199.053	-0.735652	0.243392	-3.02251	0.00250692	0.0286924	-0.719937	1.62078	0.00488476
ENSMUSG00000052302	Tbc1d30	2304.49	0.488976	0.127439	3.83695	0.000124571	0.00362133	0.500874	5.14625	0.00012217
ENSMUSG00000052305	Hbb-bs	7864.92	-0.469499	0.164239	-2.85864	0.00425465	0.0402632	-0.455897	6.91328	0.00504653
ENSMUSG00000052336	Cx3cr1	3178.32	-0.408206	0.130909	-3.11825	0.0018193	0.0230876	-0.395033	5.60715	0.00219038
ENSMUSG00000052353	Cemip	1722.9	0.861317	0.141369	6.0927	1.11025e-09	5.77267e-07	0.873253	4.72819	1.61443e-09
ENSMUSG00000052374	Actn2	858.095	0.489621	0.136903	3.57642	0.000348337	0.00755547	0.502084	3.72326	0.00078784
ENSMUSG00000052430	Bmpr1b	1121.56	-0.575864	0.15743	-3.65791	0.000254283	0.00602281	-0.563603	4.10676	0.000653583
ENSMUSG00000052544	St6galnac3	548.658	0.557559	0.174297	3.1989	0.00137954	0.0190912	0.568951	3.08166	0.00251847
ENSMUSG00000052581	Lrrtm4	1965.76	0.55086	0.14714	3.74379	0.000181265	0.00475547	0.56166	4.91709	0.000153045
ENSMUSG00000052713	Zfp608	1847.41	0.333812	0.118686	2.81257	0.00491471	0.0442324	0.346056	4.8274	0.00592549
ENSMUSG00000052727	Map1b	32352.7	0.420492	0.130958	3.21089	0.00132326	0.0185853	0.431964	8.95636	0.00123438
ENSMUSG00000052914	Cyp2j6	728.556	-0.460016	0.161948	-2.84051	0.00450411	0.0416916	-0.447924	3.48576	0.00989592
ENSMUSG00000052942	Glis3	1027.76	0.552517	0.141322	3.90965	9.24317e-05	0.00292961	0.564956	3.98375	0.00020691
ENSMUSG00000053012	Krcc1	750.849	-0.536371	0.184954	-2.90002	0.00373144	0.0367449	-0.524732	3.52904	0.0073828
ENSMUSG00000053025	Sv2b	14744.8	0.381635	0.1323	2.88462	0.00391888	0.0380338	0.393543	7.8227	0.00331599
ENSMUSG00000053093	Myh7	585.897	-0.84091	0.179906	-4.67415	2.95168e-06	0.000253371	-0.827386	3.16936	1.33434e-05
ENSMUSG00000053110	Yap1	1867.75	-0.647547	0.137969	-4.69342	2.68674e-06	0.000237346	-0.633728	4.84045	5.50686e-06
ENSMUSG00000053141	Ptprt	3131.9	-0.39187	0.131461	-2.98088	0.00287419	0.0313201	-0.380504	5.58685	0.00386481
ENSMUSG00000053199	Arhgap20	3047.6	0.425097	0.146942	2.89295	0.00381645	0.0373196	0.435628	5.54901	0.00277026
ENSMUSG00000053279	Aldh1a1	6707.31	-0.537999	0.148629	-3.61975	0.000294891	0.00668298	-0.526631	6.68471	0.000380845
ENSMUSG00000053293	Pom121	3889.92	0.459602	0.141367	3.25113	0.00114945	0.017042	0.472881	5.90058	0.00058968
ENSMUSG00000053332	Gas5	4452.52	-0.450204	0.161805	-2.78239	0.00539607	0.0466477	-0.438836	6.09435	0.00641971
ENSMUSG00000053398	Phgdh	9451.08	-0.486398	0.152073	-3.19845	0.00138167	0.0190916	-0.473066	7.17846	0.00167496
ENSMUSG00000053399	Adamts18	56.8428	1.49314	0.361404	4.1315	3.60405e-05	0.00153313	1.50248	-0.138611	1.54288e-06
ENSMUSG00000053465	Hs6st3	603.003	0.51086	0.168157	3.038	0.00238154	0.0277816	0.523913	3.21581	0.00355554
ENSMUSG00000053550	Shisa7	8687.59	0.814549	0.168263	4.84093	1.29234e-06	0.000145173	0.828604	7.0605	1.10704e-06
ENSMUSG00000053560	Ier2	511.181	-0.563284	0.195249	-2.88495	0.00391475	0.0380153	-0.550101	2.97676	0.00846253
ENSMUSG00000053580	Tanc2	4042.38	0.524685	0.141636	3.70445	0.00021185	0.0053769	0.536849	5.95678	0.000128356
ENSMUSG00000053644	Aldh7a1	8799.48	-0.407394	0.125151	-3.25522	0.00113304	0.0168456	-0.394425	7.0758	0.00171474
ENSMUSG00000053754	Chd8	3779.85	0.418134	0.133664	3.12826	0.00175847	0.0225516	0.430762	5.85988	0.00121971
ENSMUSG00000053783	1700016K19Rik	173.057	-0.987418	0.279188	-3.53675	0.000405075	0.00841206	-0.970673	1.42072	0.00103389
ENSMUSG00000053819	Camk2d	1176.19	-0.54494	0.159161	-3.42382	0.000617465	0.0111651	-0.531264	4.17391	0.00117428
ENSMUSG00000053835	H2-T24	223.686	0.750076	0.231684	3.2375	0.00120583	0.0175269	0.762349	1.79734	0.00212711
ENSMUSG00000053877	Srcap	5782.7	0.411784	0.137679	2.99091	0.00278152	0.0307148	0.425277	6.47239	0.00185109
ENSMUSG00000053898	Ech1	3764.38	-0.364639	0.130916	-2.78529	0.00534801	0.0463664	-0.352264	5.85113	0.00578005
ENSMUSG00000053930	Shisa6	5456.92	0.71976	0.158723	4.5347	5.7685e-06	0.000425001	0.731978	6.38991	4.21519e-06
ENSMUSG00000053931	Cnn3	7989.34	-0.445813	0.133178	-3.3475	0.000815428	0.013389	-0.433155	6.93675	0.00114662
ENSMUSG00000054027	Nt5dc3	15180.1	0.423609	0.130594	3.24371	0.00117984	0.017283	0.435799	7.86437	0.000908765
ENSMUSG00000054051	Ercc6	1018.84	0.497495	0.165337	3.00897	0.00262133	0.0295924	0.509771	3.97132	0.00341689
ENSMUSG00000054061	Gm9934	3352.88	-0.790817	0.149065	-5.30518	1.12564e-07	2.15086e-05	-0.776073	5.68336	1.15241e-07
ENSMUSG00000054091	1810037I17Rik	4271.9	-0.441133	0.134538	-3.27889	0.00104217	0.0158442	-0.428631	6.03385	0.00121904
ENSMUSG00000054226	Tprkb	6136.97	-0.389112	0.111023	-3.5048	0.000456958	0.00919881	-0.376344	6.55653	0.00119714
ENSMUSG00000054256	Msi1	3247.03	-0.465749	0.128445	-3.62605	0.000287788	0.0065661	-0.451836	5.63776	0.000352973
ENSMUSG00000054280	Prr14l	2412.63	0.541295	0.14181	3.81704	0.000135063	0.00385994	0.553335	5.21297	0.000112204
ENSMUSG00000054387	Mdm4	2408.26	0.504859	0.179143	2.81819	0.00482952	0.0437905	0.516712	5.21118	0.00510796
ENSMUSG00000054412	Gm4793	257.15	0.853723	0.233661	3.65369	0.000258497	0.00609344	0.866224	1.9964	0.000540791
ENSMUSG00000054434	Tmem120b	443.278	0.472815	0.168166	2.8116	0.00492954	0.0443023	0.485737	2.77403	0.00853902
ENSMUSG00000054452	Aes	42646.7	-0.371812	0.129562	-2.86976	0.00410781	0.0392203	-0.358472	9.35207	0.00561331
ENSMUSG00000054690	Emcn	1900-04-14 01:48:36	0.982523	0.281455	3.49087	0.000481446	0.0095232	0.995425	0.721578	0.000263071
ENSMUSG00000054793	Cadm4	22698.7	-0.398489	0.134091	-2.97179	0.00296072	0.0319757	-0.384779	8.44226	0.0038059
ENSMUSG00000054823	Nsd3	3820.89	0.463348	0.134168	3.45351	0.000553352	0.0104258	0.476123	5.87561	0.000365347
ENSMUSG00000054843	Atrnl1	3886.76	0.404361	0.119791	3.37554	0.000736702	0.0125305	0.416316	5.89954	0.000527115
ENSMUSG00000054889	Dsp	4116.84	0.76699	0.155298	4.93882	7.85986e-07	9.93289e-05	0.777579	5.98289	3.72882e-07
ENSMUSG00000055003	Lrtm2	3139.96	0.556621	0.127821	4.35469	1.33257e-05	0.000793326	0.568901	5.59199	7.25555e-06
ENSMUSG00000055024	Ep300	2878.94	0.367531	0.127444	2.88387	0.00392816	0.0380845	0.379977	5.467	0.00312379
ENSMUSG00000055027	Smyd1	168.251	-0.722806	0.246645	-2.93056	0.00338356	0.0346455	-0.70744	1.38169	0.00622398
ENSMUSG00000055065	Ddx17	17118.9	0.451264	0.135159	3.33876	0.000841538	0.0136613	0.463963	8.03874	0.000784316
ENSMUSG00000055093	Gm8430	144.942	-0.766362	0.257529	-2.97582	0.00292204	0.0317086	-0.752948	1.17013	0.00444328
ENSMUSG00000055137	Sugct	465.445	-0.538738	0.161669	-3.33235	0.000861152	0.0138792	-0.526184	2.84082	0.00316569
ENSMUSG00000055148	Klf2	770.938	0.512824	0.178078	2.87978	0.00397956	0.0383784	0.52544	3.57057	0.0053938
ENSMUSG00000055235	Wdr86	218.081	-2.28116	0.654893	-3.48326	0.00049535	0.00967208	-2.26327	1.74338	1.33293e-07
ENSMUSG00000055296	Tmem245	2352.02	0.592016	0.15888	3.72619	0.000194392	0.00501624	0.604232	5.17684	0.000172084
ENSMUSG00000055436	Srsf11	4733.47	0.427625	0.148928	2.87135	0.00408728	0.0390758	0.439967	6.18483	0.00312984
ENSMUSG00000055447	Cd47	4593.4	0.43356	0.121403	3.57123	0.000355307	0.00766099	0.445427	6.14058	0.000260121
ENSMUSG00000055494	Gm14168	78.8824	0.934061	0.326116	2.8642	0.00418064	0.0396867	0.944367	0.318034	0.0016765
ENSMUSG00000055553	Kxd1	36493.1	-0.438109	0.14196	-3.08614	0.00202773	0.0249161	-0.425013	9.12715	0.0025449
ENSMUSG00000055670	Zzef1	2712.66	0.645928	0.161652	3.99579	6.448e-05	0.00228289	0.658327	5.38188	4.50425e-05
ENSMUSG00000055675	Kbtbd11	19585.2	0.397597	0.120172	3.30857	0.000937732	0.014804	0.409768	8.23173	0.000814013
ENSMUSG00000055717	Slain1	3231.82	-0.339111	0.121684	-2.78681	0.00532293	0.0462265	-0.326368	5.63171	0.0074615
ENSMUSG00000055725	Paqr3	681.948	0.476948	0.15272	3.12302	0.00179004	0.0228117	0.48974	3.39335	0.00318016
ENSMUSG00000055745	Rtl6	4677.77	0.412257	0.134252	3.07078	0.00213503	0.0258205	0.425473	6.16599	0.00106323
ENSMUSG00000055761	Nkain3	350.785	0.688355	0.193148	3.56387	0.00036542	0.00781424	0.699178	2.43906	0.000937041
ENSMUSG00000055782	Abcd2	1611.19	-0.442861	0.144121	-3.07285	0.00212024	0.0256996	-0.43147	4.62891	0.00353086
ENSMUSG00000055799	Tcf7l1	496.116	-0.718847	0.17743	-4.05144	5.09023e-05	0.00192983	-0.704615	2.93052	0.000191436
ENSMUSG00000055809	Dnaaf3	167.438	-0.815255	0.2785	-2.92731	0.00341912	0.0348616	-0.799402	1.37282	0.0064278
ENSMUSG00000055866	Per2	1566.52	0.86778	0.137663	6.30367	2.90687e-10	2.03458e-07	0.880513	4.59116	5.45835e-10
ENSMUSG00000055923	Aasdh	477.653	0.523855	0.169591	3.08893	0.00200876	0.0247467	0.537101	2.88177	0.00360964
ENSMUSG00000055945	Prr18	7101.73	-0.688078	0.175159	-3.9283	8.55498e-05	0.00279466	-0.674164	6.76558	0.000129566
ENSMUSG00000055972	2810407A14Rik	112.94	-1.02145	0.297191	-3.43702	0.000588149	0.0108331	-1.00804	0.817059	0.000638566
ENSMUSG00000056031	9330154J02Rik	260.135	-0.681446	0.214727	-3.17354	0.0015059	0.0202246	-0.668122	2.00508	0.00361093
ENSMUSG00000056073	Grik2	2209.73	0.476942	0.169003	2.82208	0.0047713	0.0434793	0.487796	5.08695	0.00489196
ENSMUSG00000056121	Fez2	3132.78	-0.359568	0.117189	-3.06826	0.00215306	0.0259478	-0.346842	5.58674	0.00348484
ENSMUSG00000056174	Col8a2	567.629	-1.69342	0.458671	-3.69202	0.000222484	0.0055845	-1.67723	3.12036	1.57184e-08
ENSMUSG00000056258	Kcnq3	6436.85	0.487435	0.127703	3.81695	0.000135113	0.00385994	0.498664	6.62765	0.000130334
ENSMUSG00000056427	Slit3	2867.15	0.689631	0.147449	4.67709	2.90974e-06	0.000251612	0.702929	5.46154	1.38219e-06
ENSMUSG00000056476	Med12l	1814.41	0.478172	0.145894	3.27754	0.00104715	0.0158896	0.489602	4.80242	0.00105977
ENSMUSG00000056492	Adgrf5	527.365	1.10443	0.186272	5.92912	3.04558e-09	1.28892e-06	1.11691	3.02345	1.4506e-08
ENSMUSG00000056493	Foxk1	5772.16	0.508263	0.141459	3.593	0.000326898	0.00721079	0.521019	6.46935	0.000171214
ENSMUSG00000056508	1700001K19Rik	68.4178	0.94801	0.32278	2.93702	0.00331381	0.0342058	0.959361	0.118705	0.000896982
ENSMUSG00000056515	Rab31	5302.16	-0.41231	0.129608	-3.18122	0.00146655	0.0198278	-0.399757	6.34521	0.00179019
ENSMUSG00000056596	Trnp1	25553.6	-0.356296	0.126347	-2.81999	0.00480255	0.0435895	-0.342749	8.61333	0.006641
ENSMUSG00000056602	Fry	7080.25	0.479618	0.146984	3.26307	0.00110212	0.0164801	0.492251	6.76442	0.000718833
ENSMUSG00000056612	Ppp1r14b	2299.89	-0.382207	0.134471	-2.8423	0.00447895	0.0416069	-0.368615	5.14052	0.00581377
ENSMUSG00000056738	A730036I17Rik	75.7657	-1.2748	0.314348	-4.05538	5.00533e-05	0.00191398	-1.25893	0.245257	1.24385e-05
ENSMUSG00000056755	Grm7	1747.99	0.423061	0.148875	2.84173	0.00448698	0.0416178	0.435115	4.74815	0.00407033
ENSMUSG00000056854	Pou3f4	266.843	-0.737857	0.196386	-3.75718	0.00017184	0.00459873	-0.725277	2.04319	0.000622985
ENSMUSG00000056856	Jakmip3	1270.67	0.5007	0.154533	3.24009	0.00119494	0.0174243	0.513931	4.28883	0.00133855
ENSMUSG00000056870	Gulp1	174.125	-0.792253	0.270354	-2.93043	0.00338497	0.0346455	-0.780802	1.43536	0.00701168
ENSMUSG00000056900	Usp13	961.38	0.545706	0.140535	3.88305	0.000103154	0.00314964	0.558903	3.88679	0.000194127
ENSMUSG00000057060	Slc35f3	1871.78	0.419792	0.132205	3.17531	0.00149678	0.0201318	0.431592	4.84654	0.00146601
ENSMUSG00000057068	Fam47e	47.7199	-1.5751	0.466147	-3.37897	0.000727568	0.0124205	-1.55115	-0.397674	0.000106908
ENSMUSG00000057092	Fxyd3	3331.43	-0.57866	0.136016	-4.25436	2.09648e-05	0.00109317	-0.565124	5.67444	2.15172e-05
ENSMUSG00000057103	Nat8f1	1218.25	-0.435813	0.144098	-3.02442	0.00249106	0.0285648	-0.422435	4.22493	0.00472262
ENSMUSG00000057133	Chd6	2478.75	0.452105	0.151378	2.9866	0.00282103	0.0309259	0.464316	5.25194	0.00233508
ENSMUSG00000057182	Scn3a	1752.89	0.71895	0.155491	4.62375	3.76866e-06	0.000310326	0.729751	4.75296	4.41313e-06
ENSMUSG00000057230	Aak1	18822.6	0.421236	0.136051	3.09615	0.00196048	0.0243196	0.433297	8.17528	0.00174119
ENSMUSG00000057322	Rpl38	11092.6	-0.501838	0.16125	-3.11217	0.0018572	0.0233729	-0.489568	7.40949	0.00232516
ENSMUSG00000057637	Prdm2	3907.26	0.409477	0.135887	3.01337	0.00258367	0.0293493	0.422161	5.90718	0.0015464
ENSMUSG00000057716	Tmem178b	2889.11	0.400738	0.144695	2.76954	0.00561363	0.047797	0.412608	5.47214	0.00409917
ENSMUSG00000057722	Lepr	91.2807	-1.48828	0.446242	-3.33513	0.000852583	0.0137914	-1.46875	0.512862	0.00153129
ENSMUSG00000057880	Abat	14659.7	-0.417119	0.11746	-3.55116	0.000383541	0.00807834	-0.404643	7.8122	0.000776206
ENSMUSG00000057969	Sema3b	409.616	-1.86147	0.568725	-3.27306	0.00106391	0.0160805	-1.84284	2.6501	5.67111e-07
ENSMUSG00000058135	Gstm1	16480.6	-0.460535	0.135702	-3.39371	0.00068952	0.0119852	-0.447653	7.98073	0.000922361
ENSMUSG00000058145	Adamts17	632.317	1.20915	0.18748	6.44951	1.12215e-10	8.50867e-08	1.22272	3.28695	1.00248e-09
ENSMUSG00000058153	Sez6l	13134.8	0.821659	0.151656	5.41793	6.02946e-08	1.29087e-05	0.834716	7.65636	3.71673e-08
ENSMUSG00000058248	Kcnh1	2394.69	0.67948	0.162415	4.18359	2.86938e-05	0.00131861	0.691179	5.20194	2.06744e-05
ENSMUSG00000058297	Spock2	40755.6	0.366656	0.126552	2.89727	0.00376429	0.0370084	0.379755	9.28878	0.00304672
ENSMUSG00000058325	Dock1	1964	-0.677004	0.13119	-5.16048	2.46312e-07	4.15036e-05	-0.664573	4.91353	9.46411e-07
ENSMUSG00000058488	Kl	2278.09	-1.57781	0.196568	-8.02681	1.0004e-15	4.5513e-12	-1.56226	5.12307	1.70858e-14
ENSMUSG00000058546	Rpl23a	17081.2	-0.538543	0.143883	-3.74293	0.000181885	0.0047625	-0.526796	8.03252	0.000246705
ENSMUSG00000058600	Rpl30	17319.8	-0.501112	0.139686	-3.58741	0.00033398	0.0073403	-0.489254	8.05259	0.000456535
ENSMUSG00000058761	Rnf169	1695.43	0.458709	0.144891	3.16589	0.00154611	0.0206276	0.471775	4.70333	0.00119884
ENSMUSG00000058897	Col25a1	1854.7	0.633806	0.142573	4.4455	8.76889e-06	0.000580277	0.645176	4.83387	9.09602e-06
ENSMUSG00000058975	Kcnc1	10927.3	0.617735	0.166227	3.71622	0.000202223	0.00519083	0.631788	7.39068	0.000159832
ENSMUSG00000059003	Grin2a	7981.17	0.645756	0.14476	4.46086	8.16297e-06	0.000552744	0.657139	6.93816	6.74068e-06
ENSMUSG00000059070	Rpl18	18329	-0.393592	0.141408	-2.78337	0.0053797	0.0465524	-0.380452	8.1338	0.00635849
ENSMUSG00000059146	Ntrk3	6640.29	0.806391	0.139437	5.7832	7.32908e-09	2.61519e-06	0.818528	6.67317	5.5519e-09
ENSMUSG00000059291	Rpl11	20321.7	-0.399395	0.136897	-2.91748	0.00352874	0.0354197	-0.387038	8.283	0.00447914
ENSMUSG00000059325	Hopx	9189.84	-0.715182	0.114444	-6.24919	4.1258e-10	2.73835e-07	-0.702875	7.13832	4.17877e-09
ENSMUSG00000059326	Csf2ra	2221.17	0.408108	0.145575	2.80341	0.00505654	0.0451073	0.422452	5.09309	0.00372776
ENSMUSG00000059336	Slc14a1	1359.05	-0.410565	0.14663	-2.80001	0.00511004	0.0452518	-0.397564	4.38273	0.00835944
ENSMUSG00000059361	Nrsn2	3048.7	-0.350189	0.121463	-2.88308	0.00393804	0.0381397	-0.336624	5.54708	0.00538325
ENSMUSG00000059447	Hadhb	3939.19	-0.437117	0.132119	-3.3085	0.000937962	0.014804	-0.42513	5.9171	0.00111888
ENSMUSG00000059534	Uqcr10	8505.13	-0.392809	0.128692	-3.05232	0.00227079	0.0269168	-0.380314	7.02693	0.00317087
ENSMUSG00000059555	Tor4a	220.465	-0.849585	0.219662	-3.8677	0.000109869	0.00331574	-0.834634	1.76591	0.000302871
ENSMUSG00000059810	Rgs3	1239.12	-0.54987	0.170256	-3.22967	0.00123931	0.0178131	-0.535283	4.2483	0.00197494
ENSMUSG00000059866	Tnip2	1119.1	0.4535	0.161184	2.81356	0.00489965	0.0441843	0.464635	4.10612	0.00603877
ENSMUSG00000059890	Ube4a	2561.84	0.344628	0.12418	2.77523	0.00551624	0.0473389	0.356488	5.29896	0.00541476
ENSMUSG00000059901	Adamts14	96.7422	1.51668	0.306101	4.95485	7.23869e-07	9.40926e-05	1.52616	0.606285	2.17763e-07
ENSMUSG00000059939	9430015G10Rik	599.641	0.615817	0.18738	3.28645	0.00101459	0.0155285	0.628273	3.20888	0.00166485
ENSMUSG00000059974	Ntm	5366.64	-0.418446	0.131035	-3.19339	0.00140614	0.0193563	-0.406842	6.36313	0.00184122
ENSMUSG00000060143	Gm10076	4673.19	-0.360829	0.128241	-2.81368	0.00489776	0.0441843	-0.349027	6.16361	0.00595944
ENSMUSG00000060268	Armh1	61.2139	-1.15311	0.417392	-2.76264	0.00573357	0.0484913	-1.13291	-0.0535222	0.0031041
ENSMUSG00000060275	Nrg2	589.332	0.509853	0.168639	3.02334	0.00250001	0.0286313	0.522811	3.18309	0.00368326
ENSMUSG00000060429	Sntb1	161.449	-1.08163	0.270363	-4.00065	6.31676e-05	0.00224516	-1.06725	1.32488	0.000180843
ENSMUSG00000060477	Irak2	1164.86	-0.374472	0.128198	-2.92105	0.00348856	0.035184	-0.361353	4.16112	0.00911326
ENSMUSG00000060534	Dcc	464.023	0.584932	0.199897	2.92617	0.00343168	0.0348881	0.595577	2.84042	0.00571568
ENSMUSG00000060636	Rpl35a	15497.3	-0.444418	0.139597	-3.18357	0.00145469	0.0197404	-0.431865	7.89216	0.00190771
ENSMUSG00000060675	Pla2g16	2540.61	-0.821862	0.169153	-4.8587	1.18158e-06	0.00013439	-0.808865	5.28359	1.84294e-06
ENSMUSG00000060780	Lrrtm1	7259.19	0.42429	0.13542	3.13313	0.00172952	0.022306	0.437468	6.8004	0.00116782
ENSMUSG00000060923	Acyp2	864.204	-0.445234	0.13785	-3.22984	0.00123862	0.0178131	-0.433216	3.73102	0.00407417
ENSMUSG00000060924	Csmd1	1881.22	1.02587	0.178346	5.75213	8.81258e-09	2.96984e-06	1.03902	4.85571	1.42814e-08
ENSMUSG00000060938	Rpl26	13242.9	-0.555102	0.152784	-3.63325	0.000279877	0.0064227	-0.543876	7.66593	0.00041382
ENSMUSG00000061013	Mkx	541.047	0.592731	0.199879	2.96546	0.00302235	0.0324871	0.603966	3.05917	0.00434781
ENSMUSG00000061175	Fnip2	995.377	0.466995	0.146575	3.18605	0.00144231	0.0196608	0.478477	3.93666	0.00207884
ENSMUSG00000061313	Ddhd2	2907.8	0.356484	0.120302	2.96325	0.0030441	0.0326526	0.368673	5.48137	0.0027258
ENSMUSG00000061353	Cxcl12	2295.09	0.687943	0.124077	5.5445	2.94793e-08	7.66376e-06	0.700491	5.1409	4.27089e-08
ENSMUSG00000061410	Zcchc14	5833.47	0.487929	0.135264	3.60724	0.000309471	0.00695528	0.500857	6.48509	0.000194523
ENSMUSG00000061436	Hipk2	4988.5	-0.413671	0.149041	-2.77555	0.00551081	0.0473269	-0.400448	6.25742	0.00616607
ENSMUSG00000061462	Obscn	373.699	1.00865	0.206933	4.8743	1.09193e-06	0.000126434	1.02139	2.5304	4.68672e-06
ENSMUSG00000061477	Rps7	25903.8	-0.447806	0.136471	-3.28133	0.00103318	0.015747	-0.435302	8.63308	0.00139585
ENSMUSG00000061517	Sox21	2226.72	-0.915941	0.1482	-6.18043	6.39259e-10	3.75266e-07	-0.901283	5.09278	1.09999e-09
ENSMUSG00000061524	Zic2	863.644	-0.696452	0.157636	-4.4181	9.95705e-06	0.000634847	-0.683044	3.72896	4.0861e-05
ENSMUSG00000061576	Dpp6	14688	0.538939	0.127104	4.24014	2.23378e-05	0.00113928	0.551492	7.81685	1.54631e-05
ENSMUSG00000061589	Dot1l	4106.16	0.857326	0.178811	4.79461	1.62994e-06	0.000166638	0.871537	5.98024	1.519e-06
ENSMUSG00000061601	Pclo	5413.51	0.438568	0.144276	3.03979	0.00236745	0.0277238	0.45025	6.37769	0.00168375
ENSMUSG00000061718	Ppp1r1b	12837.5	-0.763376	0.183171	-4.16757	3.07868e-05	0.00138678	-0.748704	7.61829	5.55209e-05
ENSMUSG00000061758	Akr1b10	960.187	-0.404975	0.135428	-2.99033	0.00278675	0.0307353	-0.393103	3.88311	0.00773454
ENSMUSG00000061787	Rps17	13878.1	-0.453076	0.140525	-3.22416	0.00126342	0.0180019	-0.44133	7.73321	0.00166291
ENSMUSG00000061808	Ttr	63170.7	-4.02339	1.07978	-3.72613	0.000194445	0.00501624	-4.0069	9.91113	4.2645e-09
ENSMUSG00000061838	Suclg2	1339.46	-0.58678	0.180661	-3.24797	0.00116231	0.0171686	-0.575333	4.36174	0.00201119
ENSMUSG00000061859	Patj	307.873	-0.816817	0.226601	-3.60465	0.000312573	0.00699656	-0.801158	2.24295	0.000803393
ENSMUSG00000061878	Sphk1	181.574	-0.985287	0.251179	-3.92265	8.75812e-05	0.00282089	-0.971258	1.49048	0.000268958
ENSMUSG00000061911	Myt1l	7548.5	0.440839	0.113761	3.87514	0.000106563	0.00323206	0.452713	6.85697	0.000124974
ENSMUSG00000061983	Rps12	11216.5	-0.490799	0.1292	-3.79876	0.00014542	0.00406505	-0.478815	7.42618	0.000258384
ENSMUSG00000062006	Rpl34	11525	-0.452712	0.140985	-3.21106	0.00132245	0.0185853	-0.440317	7.46507	0.00173026
ENSMUSG00000062044	Lmtk3	25213.2	0.504791	0.162023	3.11555	0.00183604	0.0232353	0.519264	8.59592	0.00130756
ENSMUSG00000062078	Qk	12368.8	-0.519038	0.152946	-3.3936	0.000689807	0.0119852	-0.507681	7.56785	0.00105
ENSMUSG00000062151	Unc13c	718.724	-1.0735	0.189018	-5.67936	1.35202e-08	4.19352e-06	-1.06091	3.46371	1.17512e-07
ENSMUSG00000062184	Hs6st2	504.799	-0.586668	0.171149	-3.42782	0.000608454	0.0110726	-0.573567	2.95753	0.00198748
ENSMUSG00000062202	Btbd9	8206.18	0.474722	0.139281	3.40839	0.000653485	0.0115671	0.486839	6.97688	0.000395517
ENSMUSG00000062210	Tnfaip8	389.975	-0.958308	0.197321	-4.85658	1.1943e-06	0.000134993	-0.946511	2.58698	1.06176e-05
ENSMUSG00000062328	Rpl17	21020.1	-0.381159	0.137728	-2.76748	0.00564913	0.0479825	-0.368762	8.33201	0.0074015
ENSMUSG00000062590	Armc9	1544.75	0.397964	0.14248	2.79312	0.00522024	0.0459371	0.410611	4.57026	0.00505377
ENSMUSG00000062619	2310039H08Rik	491.287	-0.537368	0.176242	-3.04903	0.0022958	0.027094	-0.52357	2.91666	0.00517186
ENSMUSG00000062785	Kcnc3	18790	0.69362	0.144451	4.80178	1.5726e-06	0.000164472	0.707074	8.1727	9.81669e-07
ENSMUSG00000062908	Acadm	2358.82	-0.465199	0.138839	-3.35065	0.00080622	0.0133115	-0.452972	5.17811	0.00126803
ENSMUSG00000062995	Ica1	2256.46	0.332766	0.120512	2.76127	0.00575765	0.0485982	0.345071	5.11511	0.00536772
ENSMUSG00000062997	Rpl35	12131.6	-0.401176	0.131349	-3.05427	0.00225607	0.026834	-0.388693	7.53901	0.00304981
ENSMUSG00000063015	Ccni	13211.6	-0.352323	0.111776	-3.15204	0.00162135	0.0212728	-0.339942	7.66229	0.00343896
ENSMUSG00000063142	Kcnma1	6047.55	0.399558	0.127507	3.13362	0.00172663	0.0223004	0.411367	6.53751	0.00154733
ENSMUSG00000063297	Luzp2	4300.27	-0.821046	0.147663	-5.56026	2.69373e-08	7.10443e-06	-0.809811	6.04317	3.29488e-08
ENSMUSG00000063354	Slc39a4	89.3711	-2.25661	0.41299	-5.46408	4.65319e-08	1.08562e-05	-2.23707	0.482078	9.01595e-08
ENSMUSG00000063430	Wscd2	5129.47	0.596176	0.145831	4.08812	4.34882e-05	0.00175476	0.609816	6.29978	1.992e-05
ENSMUSG00000063434	Sorcs3	1261.82	0.512494	0.14006	3.65911	0.000253091	0.0060049	0.52518	4.27803	0.000321455
ENSMUSG00000063455	D630045J12Rik	2103.75	0.77169	0.179287	4.30421	1.6758e-05	0.000951141	0.785204	5.01591	1.84313e-05
ENSMUSG00000063457	Rps15	27406.7	-0.485083	0.140605	-3.44997	0.000560657	0.010486	-0.472406	8.71418	0.000722223
ENSMUSG00000063488	Zkscan7	195.229	0.769623	0.263062	2.92563	0.00343761	0.0349289	0.780924	1.60202	0.00547112
ENSMUSG00000063511	Snrnp70	12822.1	0.726574	0.175867	4.13139	3.60578e-05	0.00153313	0.740039	7.62274	4.96507e-05
ENSMUSG00000063558	Aox1	404.848	-0.542619	0.188118	-2.88446	0.00392084	0.0380338	-0.528913	2.64044	0.00930351
ENSMUSG00000063594	Gng8	98.9227	-0.945852	0.291485	-3.24495	0.00117473	0.0172637	-0.933008	0.627904	0.000842603
ENSMUSG00000063605	Ccdc102a	197.353	-0.845736	0.239786	-3.52704	0.000420236	0.00864119	-0.831807	1.60915	0.000942118
ENSMUSG00000063632	Sox11	1383.23	0.433283	0.140764	3.07808	0.0020834	0.0253434	0.445278	4.41148	0.0026785
ENSMUSG00000063838	Cdc42ep5	70.3302	-0.989675	0.35212	-2.81062	0.00494462	0.0444137	-0.974887	0.143687	0.00234438
ENSMUSG00000063856	Gpx1	3781.99	-0.485457	0.133105	-3.64717	0.00026514	0.00619385	-0.472283	5.85736	0.000254452
ENSMUSG00000063882	Uqcrh	7281.46	-0.428083	0.127885	-3.3474	0.000815733	0.013389	-0.416085	6.80307	0.00121756
ENSMUSG00000063919	Srrm4	1930.83	0.534782	0.160297	3.3362	0.000849328	0.0137509	0.548561	4.89158	0.000658518
ENSMUSG00000064043	Trerf1	2009.27	0.46929	0.148293	3.16461	0.00155289	0.0206726	0.482755	4.94858	0.00116873
ENSMUSG00000064179	Tnnt1	140.692	-1.77426	0.32647	-5.4347	5.48887e-08	1.21504e-05	-1.75617	1.11466	2.59079e-07
ENSMUSG00000064225	Paqr9	4296.46	0.70206	0.13076	5.36907	7.91431e-08	1.65546e-05	0.713551	6.04488	4.54479e-08
ENSMUSG00000064246	Chil1	687.253	-0.829321	0.174212	-4.76041	1.93199e-06	0.000187012	-0.816184	3.39913	8.8734e-06
ENSMUSG00000064329	Scn1a	1680.69	0.530337	0.1665	3.18521	0.0014465	0.0196737	0.542223	4.69248	0.00148782
ENSMUSG00000064336	mt-Tf	323.289	-0.805657	0.204049	-3.94836	7.8689e-05	0.00262749	-0.793939	2.31806	0.000315268
ENSMUSG00000064337	mt-Rnr1	186500	-0.742053	0.16712	-4.44023	8.98643e-06	0.000589632	-0.730802	11.4813	2.23785e-05
ENSMUSG00000064338	mt-Tv	191.406	-0.799691	0.262732	-3.04375	0.00233648	0.02747	-0.788673	1.56921	0.00484092
ENSMUSG00000064339	mt-Rnr2	257470	-0.683786	0.185607	-3.68405	0.00022956	0.00568531	-0.672942	11.947	0.000570886
ENSMUSG00000064340	mt-Tl1	4070.5	-0.722952	0.171582	-4.21345	2.51504e-05	0.00122704	-0.711539	5.96406	3.47525e-05
ENSMUSG00000064342	mt-Ti	2281.16	-0.769307	0.172244	-4.46639	7.95496e-06	0.000545031	-0.758252	5.12957	1.58009e-05
ENSMUSG00000064343	mt-Tq	985.708	-0.595536	0.162583	-3.66297	0.000249308	0.00594615	-0.584275	3.92094	0.000637797
ENSMUSG00000064344	mt-Tm	1528.61	-0.674607	0.159326	-4.23412	2.29445e-05	0.00115663	-0.663674	4.55255	4.17816e-05
ENSMUSG00000064345	mt-Nd2	142026	-0.58618	0.1691	-3.46648	0.000527328	0.0100713	-0.575602	11.0887	0.000963409
ENSMUSG00000064346	mt-Tw	2166.68	-0.652305	0.166033	-3.92875	8.53872e-05	0.00279466	-0.640648	5.05458	0.000121476
ENSMUSG00000064351	mt-Co1	735435	-0.671511	0.171127	-3.92405	8.70715e-05	0.00280945	-0.660971	13.4608	0.000186397
ENSMUSG00000064365	mt-Ts2	1388.98	-0.559623	0.182298	-3.06982	0.0021419	0.0258752	-0.547843	4.41308	0.00321261
ENSMUSG00000064366	mt-Tl2	1999.96	-0.580729	0.178522	-3.25299	0.00114197	0.0169507	-0.569034	4.93853	0.0015343
ENSMUSG00000064367	mt-Nd5	131808	-0.795761	0.177689	-4.47838	7.52119e-06	0.000528458	-0.785364	10.9806	2.26242e-05
ENSMUSG00000064368	mt-Nd6	44284.1	-0.780408	0.184484	-4.23021	2.33474e-05	0.00116724	-0.770259	9.40709	6.63039e-05
ENSMUSG00000064369	mt-Te	7280.73	-0.746285	0.192043	-3.88603	0.000101896	0.00313227	-0.736322	6.80285	0.000227026
ENSMUSG00000064370	mt-Cytb	265377	-0.797986	0.190718	-4.1841	2.86294e-05	0.00131861	-0.787954	11.9906	9.75097e-05
ENSMUSG00000064371	mt-Tt	662.442	-0.62175	0.199604	-3.11492	0.00183995	0.0232523	-0.610818	3.34754	0.00382574
ENSMUSG00000064372	mt-Tp	632.412	-0.645422	0.189296	-3.40959	0.000650612	0.0115671	-0.634883	3.28089	0.00157374
ENSMUSG00000066026	Dhrs3	1346.6	-0.476829	0.143897	-3.31369	0.000920723	0.014589	-0.462764	4.36958	0.00187775
ENSMUSG00000066036	Ubr4	10055.7	0.501787	0.143859	3.48805	0.000486552	0.00957218	0.515711	7.27075	0.000333965
ENSMUSG00000066113	Adamtsl1	289.011	-0.647632	0.205674	-3.14882	0.0016393	0.0214386	-0.633339	2.15617	0.00405064
ENSMUSG00000066129	Kndc1	6041.96	0.364925	0.106205	3.43604	0.000590277	0.0108613	0.377646	6.53571	0.000821992
ENSMUSG00000066150	Slc31a1	1259.3	-0.519982	0.14755	-3.52412	0.000424898	0.00869775	-0.506392	4.27242	0.000848784
ENSMUSG00000066191	Anks6	966.757	0.667817	0.212701	3.13969	0.00169125	0.0219838	0.682275	3.89681	0.00249909
ENSMUSG00000066406	Akap13	2321.53	0.632897	0.19835	3.19081	0.00141874	0.0194122	0.645751	5.15865	0.00186586
ENSMUSG00000066440	Zfyve26	1230.48	0.434484	0.152882	2.84196	0.00448367	0.0416083	0.448298	4.24236	0.00463243
ENSMUSG00000066595	Flvcr1	697.998	0.539104	0.179904	2.99661	0.00272999	0.030367	0.552009	3.42743	0.00407088
ENSMUSG00000066687	Zbtb16	2395.55	0.468055	0.150429	3.11148	0.00186155	0.0233953	0.479765	5.20182	0.00133716
ENSMUSG00000066724	Gm10175	99.6445	-0.955173	0.305515	-3.12643	0.00176942	0.022676	-0.942984	0.632443	0.00143781
ENSMUSG00000066760	Psg16	69.5286	0.965687	0.332232	2.90667	0.003653	0.0362274	0.979077	0.139978	0.00112038
ENSMUSG00000067242	Lgi1	6087.16	0.395417	0.137581	2.87406	0.00405227	0.0388941	0.406106	6.54655	0.00322799
ENSMUSG00000067279	Ppp1r3c	4203.94	-0.784766	0.121403	-6.46414	1.01875e-10	8.0605e-08	-0.772413	6.01056	4.23685e-10
ENSMUSG00000067653	Ankrd23	159.663	0.904702	0.288337	3.13765	0.00170307	0.0221059	0.918373	1.319	0.00250346
ENSMUSG00000067786	Nnat	33129.9	-0.471644	0.132227	-3.56692	0.000361206	0.00775894	-0.45782	8.98833	0.000629081
ENSMUSG00000068037	Mas1	2381.54	0.631222	0.140366	4.49697	6.89283e-06	0.000491904	0.643773	5.194	4.63582e-06
ENSMUSG00000068040	Tm9sf4	2936.19	0.377007	0.12262	3.07461	0.00210781	0.0256061	0.390152	5.49487	0.00150187
ENSMUSG00000068196	Col8a1	148.488	-2.73088	0.688653	-3.96553	7.32316e-05	0.0024902	-2.71163	1.19678	3.33181e-09
ENSMUSG00000068220	Lgals1	1411.02	-0.596992	0.146416	-4.07736	4.55502e-05	0.00180201	-0.582977	4.43647	0.000101407
ENSMUSG00000068323	Slc4a5	390.606	-4.2255	1.04983	-4.02492	5.69953e-05	0.00206614	-4.20535	2.57828	5.93965e-10
ENSMUSG00000068335	Dok1	239.141	-0.760535	0.224358	-3.38983	0.000699371	0.0120866	-0.745954	1.88156	0.00166628
ENSMUSG00000068373	D430041D05Rik	6784.01	1.08143	0.146122	7.40088	1.35289e-13	4.10333e-10	1.09382	6.70468	1.21159e-13
ENSMUSG00000068417	Pnp2	87.3621	-1.26023	0.432831	-2.9116	0.00359586	0.0357973	-1.2409	0.446645	0.00484569
ENSMUSG00000068523	Gng5	1348.52	-0.646251	0.173397	-3.72701	0.000193766	0.00501624	-0.634564	4.37162	0.00037891
ENSMUSG00000068663	Clec16a	5268.23	0.368186	0.125124	2.94258	0.00325488	0.0338543	0.381427	6.33779	0.00216456
ENSMUSG00000068740	Celsr2	10976	0.947539	0.171415	5.52775	3.24365e-08	8.3138e-06	0.961182	7.39738	3.0751e-08
ENSMUSG00000068747	Sort1	25451.9	0.590808	0.14363	4.11341	3.89857e-05	0.00162097	0.603469	8.61012	2.72765e-05
ENSMUSG00000068876	Cgn	112.59	-0.916861	0.272652	-3.36275	0.000771699	0.0129459	-0.901421	0.810827	0.000693906
ENSMUSG00000069072	Slc7a14	8805.74	0.662983	0.145405	4.55956	5.12619e-06	0.000388693	0.674286	7.08	4.54525e-06
ENSMUSG00000069094	Pde7a	936.607	0.510579	0.181268	2.81672	0.00485172	0.0439044	0.52239	3.85087	0.00651819
ENSMUSG00000069601	Ank3	13804.3	0.414798	0.114316	3.62852	0.000285052	0.0065168	0.42707	7.72765	0.000345918
ENSMUSG00000069729	Arid1b	6670.16	0.365236	0.113627	3.21433	0.00130748	0.0184302	0.378029	6.67794	0.0010905
ENSMUSG00000069808	Fam57a	1355.03	0.369861	0.127091	2.9102	0.00361198	0.0359185	0.382351	4.38112	0.0051589
ENSMUSG00000069917	Hba-a2	563.713	-1.03415	0.231322	-4.4706	7.80018e-06	0.000541785	-1.01979	3.11249	3.15933e-05
ENSMUSG00000069919	Hba-a1	4498.29	-0.58671	0.141295	-4.15239	3.29025e-05	0.00145852	-0.573291	6.10736	2.92795e-05
ENSMUSG00000070044	Fam149a	1108.61	-0.536523	0.139268	-3.85246	0.000116936	0.00346581	-0.523884	4.0894	0.000400242
ENSMUSG00000070304	Scn2b	13397.1	0.373311	0.128723	2.90012	0.00373018	0.0367449	0.386045	7.68386	0.0028435
ENSMUSG00000070306	Ccdc153	529.571	-0.764425	0.24024	-3.18193	0.00146299	0.0197944	-0.752124	3.02798	0.00382052
ENSMUSG00000070354	Evi2	448.464	-0.77512	0.241599	-3.20829	0.00133527	0.0186345	-0.762143	2.78758	0.0036649
ENSMUSG00000070394	Tmem256	3323.2	-0.429823	0.125709	-3.4192	0.000628058	0.0112939	-0.417347	5.67153	0.000806233
ENSMUSG00000070427	Il18bp	179.178	0.977541	0.287309	3.4024	0.000667957	0.0117218	0.990165	1.48348	0.00126701
ENSMUSG00000070461	9230112E08Rik	811.41	0.452673	0.154495	2.93001	0.00338949	0.0346723	0.465969	3.64261	0.0046003
ENSMUSG00000070469	Adamtsl3	117.375	-0.937191	0.316813	-2.95818	0.0030946	0.032933	-0.925539	0.865417	0.00382372
ENSMUSG00000070493	Chchd2	22495.8	-0.402254	0.115648	-3.47827	0.00050466	0.00977	-0.389416	8.42985	0.00107361
ENSMUSG00000070498	Tmem132b	6012.87	0.471987	0.129273	3.65109	0.000261135	0.00613178	0.48294	6.52917	0.000229933
ENSMUSG00000070509	Rgma	3444.67	-0.478234	0.127883	-3.73963	0.000184291	0.00480475	-0.464192	5.72281	0.000221687
ENSMUSG00000070520	Nsmce3	3015.28	0.312289	0.112667	2.77178	0.00557505	0.0475866	0.324567	5.53311	0.00503269
ENSMUSG00000070532	Ccdc190	1298.45	-0.903856	0.18804	-4.80672	1.53429e-06	0.000161394	-0.8902	4.31727	6.54666e-06
ENSMUSG00000070637	Srarp	67.3709	1.58674	0.389995	4.06863	4.72907e-05	0.00185737	1.59129	0.090679	1.10979e-05
ENSMUSG00000070780	Rbm47	128.598	-2.06716	0.339265	-6.09306	1.10771e-09	5.77267e-07	-2.0469	0.989653	6.40191e-09
ENSMUSG00000070823	Gm1043	599.885	0.991086	0.252795	3.92051	8.83605e-05	0.00283595	1.0053	3.21186	0.000283665
ENSMUSG00000071014	Ndufb6	6145.95	-0.359622	0.119159	-3.018	0.00254448	0.0290128	-0.347103	6.55841	0.00409875
ENSMUSG00000071064	Zfp827	1822.18	0.443116	0.138213	3.20605	0.00134572	0.0187658	0.455952	4.80786	0.00119584
ENSMUSG00000071337	Tia1	2944.04	0.617495	0.200494	3.07987	0.00207091	0.0252872	0.628897	5.5014	0.0028394
ENSMUSG00000071398	2410004P03Rik	331.741	-0.82285	0.23091	-3.56351	0.00036593	0.00781596	-0.808146	2.35309	0.00107093
ENSMUSG00000071415	Rpl23	12093.5	-0.374005	0.133996	-2.79117	0.00525182	0.0459996	-0.362113	7.53488	0.00708142
ENSMUSG00000071604	Fam189a2	685.895	-0.607819	0.181082	-3.35659	0.000789102	0.0131262	-0.593361	3.39601	0.00171865
ENSMUSG00000071636	Rimbp3	238.747	0.680137	0.208521	3.26172	0.00110739	0.0165454	0.691707	1.88738	0.00198253
ENSMUSG00000071648	Rom1	520.003	-0.79189	0.165306	-4.79045	1.66411e-06	0.000168241	-0.778006	2.99823	1.14219e-05
ENSMUSG00000071649	B3gat3	26939.7	-0.387468	0.138833	-2.79088	0.00525642	0.0459996	-0.373798	8.68919	0.00631779
ENSMUSG00000071711	Mpst	2145.41	-0.426376	0.139696	-3.05217	0.00227193	0.0269168	-0.413539	5.04051	0.00310577
ENSMUSG00000071847	Apcdd1	1721.44	0.458802	0.136393	3.36382	0.000768726	0.0129291	0.471227	4.72507	0.000618247
ENSMUSG00000071984	Fndc1	348.638	0.807258	0.217875	3.70514	0.000211273	0.00536975	0.818838	2.42928	0.000483052
ENSMUSG00000072647	Adam1a	264.554	1.14623	0.312866	3.66365	0.000248645	0.00594592	1.15709	2.04154	0.000881698
ENSMUSG00000072720	Myo18b	200.848	-0.849009	0.242961	-3.49442	0.00047509	0.00946954	-0.833315	1.63401	0.00111957
ENSMUSG00000072770	Acrbp	193.963	1.00093	0.349144	2.8668	0.00414649	0.0394861	1.01451	1.59704	0.00871036
ENSMUSG00000072893	4933439C10Rik	1130.24	0.522553	0.176095	2.96746	0.00300274	0.0323626	0.536402	4.12079	0.00347619
ENSMUSG00000072941	Sod3	999.555	-0.537526	0.161016	-3.33834	0.000842815	0.0136698	-0.523935	3.93941	0.00161033
ENSMUSG00000072946	Ptgr2	3202.35	-0.454512	0.147635	-3.07862	0.00207962	0.0253313	-0.443081	5.61853	0.00234286
ENSMUSG00000073433	Arhgdig	4681.05	-0.388882	0.130045	-2.99036	0.00278647	0.0307353	-0.375503	6.16507	0.00287243
ENSMUSG00000073514	Dok6	1151.46	-0.858073	0.19427	-4.41691	1.00121e-05	0.000634847	-0.847502	4.14483	3.6456e-05
ENSMUSG00000073591	Pcdhb22	368.589	0.727947	0.185412	3.9261	8.63336e-05	0.00280053	0.739011	2.50924	0.000250667
ENSMUSG00000073616	Cops9	7533.06	-0.379595	0.12611	-3.01004	0.00261212	0.0295068	-0.367164	6.85176	0.00351061
ENSMUSG00000073643	Wdfy1	936.925	-0.742345	0.225195	-3.29646	0.00097913	0.0151352	-0.732365	3.84969	0.00264348
ENSMUSG00000073656	Gm10558	1448.86	-0.477725	0.17055	-2.80109	0.00509297	0.0452178	-0.466533	4.47599	0.00776301
ENSMUSG00000073680	Tmem88b	3828.73	-0.514029	0.153466	-3.34945	0.000809708	0.013347	-0.500034	5.87549	0.000867299
ENSMUSG00000073702	Rpl31	24215.3	-0.476078	0.142766	-3.33468	0.000853988	0.0138018	-0.463739	8.53592	0.00113975
ENSMUSG00000073940	Hbb-bt	1162.54	-0.839484	0.146913	-5.71415	1.10252e-08	3.58281e-06	-0.825121	4.1561	5.70813e-08
ENSMUSG00000073975	Olfr550	59.5843	1.0703	0.371233	2.88309	0.00393797	0.0381397	1.07843	-0.0688405	0.000936604
ENSMUSG00000073982	Rhog	2077.88	-0.585541	0.158565	-3.69276	0.000221832	0.00557584	-0.571778	4.9933	0.000260149
ENSMUSG00000073985	Gm10602	657.903	-0.551894	0.162788	-3.39027	0.000698237	0.0120807	-0.537599	3.33738	0.0019017
ENSMUSG00000073987	Ggh	660.237	-0.500521	0.165616	-3.02219	0.00250955	0.0287045	-0.488549	3.34352	0.00579682
ENSMUSG00000074093	Svip	2782.31	-0.466381	0.146958	-3.17357	0.00150577	0.0202246	-0.455195	5.41608	0.001835
ENSMUSG00000074129	Rpl13a	62516	-0.551707	0.141917	-3.88752	0.000101274	0.00311843	-0.538595	9.90351	0.000140906
ENSMUSG00000074170	Plekhf1	493.872	0.5491	0.193248	2.84143	0.00449115	0.0416352	0.562736	2.92792	0.0057279
ENSMUSG00000074218	Cox7a1	129.542	-0.987389	0.281751	-3.50447	0.000457514	0.00919983	-0.973387	1.0074	0.00058748
ENSMUSG00000074219	Gm10644	5435.99	0.469745	0.160818	2.92097	0.00348949	0.035184	0.483235	6.38294	0.00222752
ENSMUSG00000074227	Spint2	1949.76	-0.714289	0.17945	-3.98044	6.87874e-05	0.00240295	-0.699975	4.90083	9.58824e-05
ENSMUSG00000074252	Gm10654	63.1407	1.39987	0.413599	3.38461	0.000712793	0.0122603	1.41339	0.016935	0.000250665
ENSMUSG00000074305	Peak1	2324.68	0.48109	0.143535	3.35172	0.000803112	0.013295	0.493333	5.15889	0.000630253
ENSMUSG00000074457	S100a16	6722.06	-0.771684	0.145087	-5.31875	1.04482e-07	2.06669e-05	-0.758146	6.68651	1.23841e-07
ENSMUSG00000074505	Fat3	1463.17	0.737126	0.181992	4.05032	5.11477e-05	0.00193109	0.748737	4.4932	7.43957e-05
ENSMUSG00000074575	Kcng1	2539.28	0.559708	0.130962	4.27383	1.92147e-05	0.00103147	0.572378	5.2862	1.48367e-05
ENSMUSG00000074634	Tmem267	666.446	0.879148	0.234691	3.74598	0.000179689	0.00472541	0.890718	3.36171	0.000437235
ENSMUSG00000074637	Sox2	4708.12	-0.809126	0.157703	-5.1307	2.88662e-07	4.58325e-05	-0.795282	6.17309	3.26343e-07
ENSMUSG00000074657	Kif5a	227738	-0.593929	0.143627	-4.13521	3.54632e-05	0.00152567	-0.581179	11.769	6.10672e-05
ENSMUSG00000074782	4833422C13Rik	833.398	0.375398	0.136475	2.75067	0.00594733	0.0497378	0.387217	3.6809	0.0099056
ENSMUSG00000074825	Itpripl1	179.588	-0.795683	0.22852	-3.48189	0.00049788	0.00969029	-0.781407	1.47478	0.00116134
ENSMUSG00000074884	Serf2	15217.4	-0.352941	0.123122	-2.8666	0.00414902	0.0394895	-0.339888	7.86585	0.00600877
ENSMUSG00000074892	B3galt5	2956.48	0.643234	0.132326	4.86098	1.16807e-06	0.000133689	0.654704	5.5058	8.00148e-07
ENSMUSG00000075033	Nxpe3	1253.76	0.410974	0.145684	2.82099	0.00478761	0.0435407	0.422134	4.26914	0.00556664
ENSMUSG00000075224	Lrrc55	341.901	0.645288	0.187253	3.44607	0.000568801	0.0105839	0.657061	2.4009	0.00121264
ENSMUSG00000075256	Cerkl	516.516	0.55185	0.158447	3.48288	0.000496054	0.00967544	0.563394	2.99401	0.00122747
ENSMUSG00000075284	Wipf1	1320.95	-0.440401	0.149423	-2.94735	0.00320514	0.0335599	-0.427624	4.34188	0.00543984
ENSMUSG00000075302	Erich2	75.255	-1.32038	0.33982	-3.88553	0.000102108	0.00313338	-1.30322	0.239393	3.20998e-05
ENSMUSG00000075318	Scn2a	6018.29	0.532587	0.144429	3.68754	0.000226429	0.00564028	0.543119	6.53066	0.000181624
ENSMUSG00000075437	Gm11681	180.165	-0.936859	0.223414	-4.19337	2.74838e-05	0.00128905	-0.923724	1.47709	8.25618e-05
ENSMUSG00000075470	Alg10b	897.762	0.494908	0.165247	2.99496	0.00274477	0.0304753	0.505699	3.78899	0.00396385
ENSMUSG00000075478	Slitrk1	2414.06	0.396097	0.143129	2.76741	0.00565043	0.0479825	0.408438	5.21231	0.00387354
ENSMUSG00000075602	Ly6a	436.123	1.09335	0.200397	5.45591	4.8724e-08	1.10835e-05	1.10467	2.74989	2.58607e-07
ENSMUSG00000075703	Selenoi	1805.77	0.478712	0.135397	3.53561	0.000406838	0.00843239	0.49061	4.79514	0.000428754
ENSMUSG00000075706	Gpx4	22801.2	-0.576397	0.139948	-4.11866	3.81087e-05	0.00160162	-0.563482	8.44857	5.1348e-05
ENSMUSG00000076372	Mir568	125.613	0.934097	0.303997	3.07272	0.00212116	0.0256996	0.942935	0.97715	0.00232637
ENSMUSG00000076441	Ass1	2207.38	-0.665709	0.170307	-3.90887	9.27277e-05	0.00292961	-0.65238	5.08036	0.000118052
ENSMUSG00000078202	Nrarp	2904.63	-0.591032	0.128357	-4.60458	4.13299e-06	0.000327009	-0.578035	5.47674	5.37027e-06
ENSMUSG00000078302	Foxd1	323.455	-0.674455	0.223641	-3.01579	0.00256314	0.0291525	-0.658944	2.31468	0.00541964
ENSMUSG00000078307	AI593442	8290.14	0.396844	0.130622	3.03811	0.00238065	0.0277816	0.408302	6.99158	0.00173042
ENSMUSG00000078515	Ddi2	3746.71	0.524089	0.131899	3.97342	7.08489e-05	0.00246051	0.536523	5.84737	4.53797e-05
ENSMUSG00000078572	Ndufaf8	1549.17	-0.374363	0.134158	-2.79047	0.00526319	0.0459996	-0.361249	4.57146	0.00835829
ENSMUSG00000078619	Smarcd2	1571.31	0.631316	0.135985	4.64255	3.44131e-06	0.000287271	0.644079	4.59441	3.53493e-06
ENSMUSG00000078651	Aoc2	204.949	1.11536	0.299088	3.72921	0.000192083	0.0049865	1.12722	1.67625	0.000536669
ENSMUSG00000078771	Evi2a	1199.72	-0.709342	0.205067	-3.45908	0.000542018	0.0102639	-0.697714	4.20353	0.00124819
ENSMUSG00000078794	Dact3	29932.6	-0.508952	0.163863	-3.10596	0.00189664	0.023738	-0.493807	8.84025	0.00233713
ENSMUSG00000079018	Ly6c1	612.463	1.29176	0.187355	6.89475	5.39596e-12	5.77621e-09	1.30204	3.23908	6.00902e-11
ENSMUSG00000079045	Prox1os	711.707	0.591204	0.140283	4.21437	2.50479e-05	0.00122533	0.603532	3.45393	8.97571e-05
ENSMUSG00000079165	Sap25	163.207	0.944251	0.301413	3.13275	0.00173174	0.0223189	0.956425	1.34883	0.00290598
ENSMUSG00000079197	Psme2	1402.44	-0.505035	0.137675	-3.6683	0.000244165	0.0058774	-0.491598	4.42751	0.000512228
ENSMUSG00000079316	Rab9	1446.77	-0.421767	0.143558	-2.93795	0.00330385	0.0341223	-0.41	4.47347	0.00549866
ENSMUSG00000079363	Gbp4	49.6818	1.69515	0.487181	3.47951	0.000502323	0.00974549	1.7037	-0.339488	0.000127568
ENSMUSG00000079435	Rpl36a	7162.01	-0.586305	0.131486	-4.45908	8.23132e-06	0.000552744	-0.574182	6.77843	1.08283e-05
ENSMUSG00000079436	Kcnj13	304.093	-3.28231	0.797988	-4.11324	3.90144e-05	0.00162097	-3.26512	2.22166	1.81302e-10
ENSMUSG00000079481	Nhsl2	3313.08	0.69217	0.133541	5.18321	2.18104e-07	3.7444e-05	0.704748	5.67003	1.06779e-07
ENSMUSG00000079523	Tmsb10	6120.6	-0.427365	0.134949	-3.16685	0.001541	0.0205746	-0.413464	6.55192	0.00192279
ENSMUSG00000079550	Mpp4	323.91	0.605751	0.191437	3.16424	0.0015549	0.0206842	0.617599	2.32476	0.00290686
ENSMUSG00000079557	2-Mar	4345.64	-0.400994	0.121626	-3.29694	0.000977458	0.0151352	-0.387972	6.05829	0.00128356
ENSMUSG00000079592	C1qtnf5	1751.04	-0.874828	0.182403	-4.79613	1.6176e-06	0.000166312	-0.860568	4.74555	2.86128e-06
ENSMUSG00000079641	Rpl39	7693.92	-0.475616	0.151965	-3.12978	0.00174936	0.0224823	-0.46311	6.88168	0.00190835
ENSMUSG00000079654	Prrt4	199.666	0.793127	0.236944	3.34731	0.000815997	0.013389	0.803924	1.63047	0.00138237
ENSMUSG00000080316	Spaca6	1011.3	0.556427	0.199299	2.79193	0.00523951	0.0459955	0.569931	3.96097	0.00674963
ENSMUSG00000080374	Gm22953	8146.14	-0.488802	0.140131	-3.48817	0.000486338	0.00957218	-0.475264	6.96378	0.00052843
ENSMUSG00000082226	Gm715	488.746	-0.527821	0.181117	-2.91426	0.00356538	0.0356376	-0.513407	2.91011	0.00781928
ENSMUSG00000083563	Gm13340	473.968	-1.04238	0.263123	-3.96158	7.44545e-05	0.00250912	-1.0313	2.86656	0.000361622
ENSMUSG00000083863	Gm13341	95.8126	-1.48553	0.397475	-3.73742	0.000185918	0.00484026	-1.4735	0.586641	0.000298279
ENSMUSG00000084530	RF01953	287.684	-0.681242	0.224188	-3.0387	0.00237597	0.0277816	-0.668367	2.15246	0.00544066
ENSMUSG00000084835	Gm12352	2828.51	-0.381383	0.112452	-3.39153	0.000695045	0.0120576	-0.36848	5.43933	0.00149993
ENSMUSG00000084863	Gm12523	1151.83	0.91327	0.215223	4.24337	2.20186e-05	0.00113191	0.926894	4.14762	4.59481e-05
ENSMUSG00000084896	Gm11632	334.957	0.686193	0.199892	3.43282	0.000597349	0.0109582	0.698796	2.37267	0.00123165
ENSMUSG00000084947	Gm15594	396.043	0.811266	0.189553	4.2799	1.86978e-05	0.00100968	0.822861	2.61339	7.09023e-05
ENSMUSG00000085001	Rapgef4os2	4948.56	-0.769018	0.160997	-4.77659	1.78294e-06	0.000177203	-0.757433	6.2456	2.23044e-06
ENSMUSG00000085028	Slc2a4rg-ps	166.136	1.08809	0.362034	3.0055	0.00265147	0.0298216	1.101	1.37911	0.00569792
ENSMUSG00000085030	2810455O05Rik	491.775	0.521672	0.174577	2.9882	0.00280626	0.0308383	0.532995	2.92314	0.0046109
ENSMUSG00000085069	Gm13111	2431.6	-0.526514	0.145431	-3.62037	0.000294181	0.00668298	-0.512807	5.22065	0.00036076
ENSMUSG00000085269	Gm15777	66.8586	1.28371	0.463295	2.77083	0.00559128	0.0477029	1.29269	0.0915558	0.0045325
ENSMUSG00000085297	Gm11651	215.005	-2.00953	0.595414	-3.37502	0.000738109	0.0125417	-1.99283	1.72193	7.05013e-07
ENSMUSG00000085385	Snhg17	426.448	0.625638	0.227017	2.75591	0.00585288	0.0491739	0.638618	2.72066	0.00943391
ENSMUSG00000085519	Gm13703	130.221	0.729878	0.247712	2.94648	0.00321409	0.0335957	0.741128	1.02422	0.00303467
ENSMUSG00000085587	Gm14493	6257.19	-0.70326	0.15273	-4.60459	4.13275e-06	0.000327009	-0.689269	6.58289	4.57447e-06
ENSMUSG00000085782	Gm15624	223.09	0.688295	0.203462	3.38292	0.00071719	0.0123237	0.699812	1.79076	0.00129278
ENSMUSG00000085788	4930470G03Rik	615.102	0.56112	0.19123	2.93426	0.00334345	0.0344141	0.572847	3.24617	0.00520093
ENSMUSG00000085830	Grin1os	8992.52	0.601364	0.152627	3.94007	8.14563e-05	0.00269517	0.614557	7.10895	4.47901e-05
ENSMUSG00000085925	Rtl1	113.25	1.38891	0.412864	3.36408	0.000767993	0.0129291	1.40267	0.837538	0.00145328
ENSMUSG00000085944	1700003D09Rik	2126.31	-0.875783	0.191412	-4.57538	4.75351e-06	0.000369677	-0.861062	5.02488	8.94628e-06
ENSMUSG00000085957	Syna	501.853	0.540485	0.172674	3.13008	0.00174757	0.0224751	0.552711	2.95183	0.00282853
ENSMUSG00000086067	Gm16183	707.602	0.651603	0.17877	3.64493	0.000267469	0.00621189	0.664535	3.44597	0.000432497
ENSMUSG00000086181	C230034O21Rik	401.209	0.648546	0.174915	3.70778	0.000209081	0.00532893	0.660193	2.63178	0.000620352
ENSMUSG00000086239	Gm14329	158.606	1.40923	0.245437	5.74173	9.3715e-09	3.10078e-06	1.4192	1.30792	3.56289e-08
ENSMUSG00000086360	Gm16214	551.742	0.77242	0.194797	3.96525	7.33204e-05	0.0024902	0.784091	3.08824	0.000137535
ENSMUSG00000086509	Nkx2-2os	425.381	-0.904864	0.214405	-4.22034	2.4393e-05	0.00120179	-0.889292	2.70846	0.00010204
ENSMUSG00000086546	Gm13709	99.625	0.831783	0.268753	3.09497	0.00196833	0.0243604	0.843386	0.645063	0.000990549
ENSMUSG00000086582	Gm16272	3080.48	-0.390711	0.127498	-3.06446	0.00218065	0.026142	-0.377706	5.56197	0.00265449
ENSMUSG00000086720	Plxna4os3	130.406	1.14301	0.270632	4.2235	2.40533e-05	0.00118946	1.15297	1.02806	2.58944e-05
ENSMUSG00000086739	Gm4409	1065.41	0.55291	0.15334	3.60578	0.000311222	0.0069779	0.563993	4.03454	0.000427462
ENSMUSG00000086784	Isoc2a	2414.94	-0.474594	0.153022	-3.10146	0.00192566	0.0240186	-0.460875	5.21028	0.00206759
ENSMUSG00000086815	3110082J24Rik	489.348	-0.521074	0.174996	-2.97764	0.00290475	0.0315963	-0.506817	2.91096	0.00646823
ENSMUSG00000086902	Gm11728	65.2096	1.24995	0.359729	3.4747	0.000511421	0.00983809	1.2568	0.0482751	0.000107936
ENSMUSG00000086924	Gm11766	284.625	0.996473	0.25865	3.85259	0.000116876	0.00346581	1.00791	2.14281	0.000342913
ENSMUSG00000086970	Bcas1os1	2022.01	-0.553259	0.180172	-3.07073	0.00213539	0.0258205	-0.541158	4.95505	0.00304579
ENSMUSG00000086999	Bcas1os2	647.938	-0.801132	0.170224	-4.70635	2.52191e-06	0.000230153	-0.788022	3.31531	1.33454e-05
ENSMUSG00000087165	2010001A14Rik	444.193	-0.933192	0.183429	-5.08749	3.62841e-07	5.3385e-05	-0.920335	2.77195	3.42595e-06
ENSMUSG00000087190	D430001F17Rik	3254.89	-0.346234	0.123639	-2.80035	0.00510467	0.0452262	-0.333375	5.64182	0.00676894
ENSMUSG00000087253	Gm12043	245.262	-0.79843	0.227234	-3.51369	0.000441936	0.00896583	-0.785712	1.92216	0.00123439
ENSMUSG00000087261	Gm15477	165.014	0.78157	0.236916	3.29894	0.00097051	0.0150774	0.792826	1.36209	0.00145786
ENSMUSG00000087356	Gm13856	245.183	0.633534	0.211455	2.99607	0.0027348	0.0304019	0.645347	1.92653	0.00445012
ENSMUSG00000087406	E130215H24Rik	293.4	-0.600809	0.181191	-3.31588	0.000913551	0.0145068	-0.587271	2.17711	0.00264161
ENSMUSG00000087473	Gm13883	155.644	1.25619	0.287761	4.36539	1.26894e-05	0.000764642	1.2708	1.28149	2.49244e-05
ENSMUSG00000087515	Gm13554	978.219	-0.625249	0.141828	-4.4085	1.04091e-05	0.000655451	-0.612177	3.90894	5.53775e-05
ENSMUSG00000087524	Gm14285	1980.35	0.441211	0.157167	2.80727	0.00499634	0.0447018	0.454799	4.92698	0.00347481
ENSMUSG00000087526	Gm15738	369.21	0.674306	0.211055	3.19493	0.00139865	0.0192742	0.685356	2.50985	0.00236564
ENSMUSG00000087541	Hopxos	4899.32	-0.576162	0.12966	-4.44363	8.84524e-06	0.000583209	-0.563615	6.23137	1.20916e-05
ENSMUSG00000087574	C030037D09Rik	586.249	-0.683454	0.147166	-4.64411	3.41544e-06	0.000286425	-0.670929	3.1725	3.72893e-05
ENSMUSG00000087698	Gm13031	547.314	-0.568639	0.183518	-3.09854	0.00194476	0.024207	-0.554531	3.07194	0.00403784
ENSMUSG00000087830	Gm22820	217.618	0.577501	0.204985	2.81729	0.0048431	0.0438528	0.590237	1.7534	0.00654949
ENSMUSG00000089661	Mia	277.491	-0.942428	0.241966	-3.89488	9.82463e-05	0.00304062	-0.92705	2.09647	0.000305971
ENSMUSG00000089663	Gm15651	395.342	0.654737	0.170614	3.83753	0.00012428	0.00362116	0.666789	2.60973	0.000380254
ENSMUSG00000089736	Tgfbr3l	271.335	0.691938	0.220212	3.14214	0.00167717	0.021832	0.704367	2.07161	0.00279718
ENSMUSG00000089767	4930556I23Rik	108.064	1.0412	0.357159	2.91522	0.00355439	0.0355986	1.05139	0.763944	0.00369471
ENSMUSG00000089821	Efhd1os	521.226	-0.777443	0.18567	-4.18723	2.82384e-05	0.00131082	-0.763918	3.00235	0.000108982
ENSMUSG00000089989	Gm45713	60694.9	-0.554121	0.143201	-3.86954	0.000109042	0.00329988	-0.54101	9.86084	0.000149804
ENSMUSG00000089990	Gm15852	805.988	-0.84466	0.196371	-4.30136	1.69756e-05	0.000956415	-0.831026	3.63087	7.18939e-05
ENSMUSG00000090015	Gm15446	390.972	-0.759249	0.219913	-3.45249	0.000555433	0.0104258	-0.74949	2.59147	0.0017
ENSMUSG00000090061	Nwd2	1185.84	0.478006	0.168769	2.8323	0.00462144	0.0424967	0.490921	4.18954	0.00496221
ENSMUSG00000090086	AI480526	746.121	0.892887	0.231463	3.85759	0.000114512	0.00342181	0.906702	3.52539	0.000298298
ENSMUSG00000090122	Kcne1l	576.845	-0.657061	0.17523	-3.74971	0.00017704	0.00468512	-0.644488	3.14908	0.000550383
ENSMUSG00000090137	Uba52	34444.1	-0.447923	0.144445	-3.101	0.00192871	0.0240402	-0.434757	9.04373	0.00237662
ENSMUSG00000090236	Car15	247.59	1.27372	0.232643	5.475	4.37513e-08	1.03401e-05	1.28571	1.94393	2.5906e-07
ENSMUSG00000090247	Bloc1s1	2961.99	-0.561964	0.141651	-3.96725	7.27058e-05	0.0024902	-0.548755	5.50486	7.12118e-05
ENSMUSG00000090272	Mndal	128.236	1.03191	0.312458	3.30254	0.000958133	0.0150053	1.04284	1.01012	0.00116578
ENSMUSG00000090307	1700071M16Rik	1865.79	-0.5151	0.128835	-3.99815	6.38387e-05	0.00226459	-0.502288	4.8397	0.000161172
ENSMUSG00000090327	Gm17111	1328.44	0.460083	0.14663	3.13772	0.00170265	0.0221059	0.472737	4.35184	0.00165626
ENSMUSG00000090534	Gm4675	1128.4	-0.993856	0.160198	-6.20393	5.5069e-10	3.34049e-07	-0.979064	4.11311	3.6733e-09
ENSMUSG00000090639	Gm20425	13381.1	-0.548502	0.143299	-3.82767	0.000129363	0.00373674	-0.534471	7.67976	0.00016857
ENSMUSG00000090733	Rps27	16705.3	-0.523468	0.143621	-3.64478	0.000267619	0.00621189	-0.511097	8.00005	0.000330929
ENSMUSG00000091037	Gm17661	582.957	-0.486756	0.167487	-2.90622	0.00365819	0.0362591	-0.473712	3.16386	0.00767416
ENSMUSG00000091387	Gcnt4	149.968	-0.871488	0.231343	-3.76709	0.000165163	0.00447788	-0.859096	1.21746	0.000305249
ENSMUSG00000091390	Gm17168	3510.5	-0.345597	0.124377	-2.77862	0.00545909	0.0470158	-0.332439	5.75041	0.00669774
ENSMUSG00000091479	Gm17035	1650.83	-0.654287	0.149431	-4.37853	1.19484e-05	0.000734349	-0.640361	4.66204	2.01997e-05
ENSMUSG00000091542	Gm17167	41.3082	2.14004	0.478915	4.46852	7.87633e-06	0.00054293	2.14664	-0.580294	1.87134e-08
ENSMUSG00000092009	Myh15	165.828	-0.99676	0.251451	-3.96404	7.36916e-05	0.00249728	-0.983895	1.36161	0.000212639
ENSMUSG00000092185	Gm20416	81.8106	-0.94274	0.297392	-3.17002	0.00152426	0.020411	-0.928799	0.36096	0.000730072
ENSMUSG00000092258	Gm20444	1190.86	-0.84117	0.19329	-4.35184	1.34997e-05	0.000794921	-0.826927	4.18978	3.10469e-05
ENSMUSG00000092354	Gm20548	494.409	0.625854	0.183607	3.40866	0.000652817	0.0115671	0.639585	2.93164	0.00114312
ENSMUSG00000092405	Gm20402	429.927	0.522484	0.166681	3.13464	0.00172062	0.0222544	0.535537	2.72884	0.00342366
ENSMUSG00000092470	Gm20518	4191.89	0.389837	0.131445	2.96578	0.00301916	0.0324871	0.403157	6.00818	0.00174066
ENSMUSG00000092483	Gm20421	1307.98	-1.19007	0.396207	-3.00366	0.00266752	0.0299383	-1.17536	4.32252	2.37633e-06
ENSMUSG00000092666	Gm22408	762.182	0.448088	0.158806	2.82161	0.00477837	0.0435057	0.459227	3.55251	0.00660438
ENSMUSG00000092827	Mir3091	370.557	-0.638139	0.189905	-3.36031	0.00077855	0.0130461	-0.62476	2.51177	0.00219385
ENSMUSG00000092981	Mir5125	90.5139	1.0596	0.370503	2.8599	0.0042377	0.0401237	1.07269	0.517788	0.00331621
ENSMUSG00000093226	Gm25749	725.131	0.502248	0.165418	3.03623	0.00239556	0.0278706	0.513574	3.48228	0.00410053
ENSMUSG00000093452	Zfhx2os	791.345	0.619345	0.22026	2.81188	0.00492535	0.0443023	0.6328	3.6086	0.00739082
ENSMUSG00000093460	Six3os1	36.9201	-1.53294	0.505444	-3.03285	0.00242256	0.0279555	-1.50897	-0.749236	0.000264169
ENSMUSG00000093497	Gm20713	330.28	-0.590647	0.19149	-3.08447	0.00203912	0.0249802	-0.578969	2.34787	0.00537911
ENSMUSG00000093674	Rpl41	26120.8	-0.510567	0.146721	-3.47984	0.000501718	0.00974415	-0.498021	8.64487	0.000644676
ENSMUSG00000093745	Gm24420	264.224	0.579173	0.196547	2.94674	0.00321146	0.0335875	0.590912	2.03177	0.00505796
ENSMUSG00000093954	Gm16867	112.991	1.56066	0.307122	5.08155	3.74374e-07	5.45029e-05	1.57325	0.821914	2.53192e-07
ENSMUSG00000094410	Gm38394	4086.12	0.650139	0.181268	3.58661	0.000334999	0.00734494	0.662016	5.97366	0.000385254
ENSMUSG00000094483	Purb	26053.4	-0.434676	0.155966	-2.78699	0.00532007	0.0462265	-0.423733	8.6423	0.00724452
ENSMUSG00000094626	Tmem121b	3630.91	0.513485	0.13053	3.93384	8.36005e-05	0.00275111	0.526726	5.80115	3.80619e-05
ENSMUSG00000095098	Ccdc85b	12947.9	-0.377777	0.127198	-2.97	0.00297803	0.0321246	-0.364497	7.6326	0.00402525
ENSMUSG00000095139	Pou3f2	888.016	-0.65754	0.154057	-4.26818	1.97077e-05	0.00104866	-0.645563	3.77027	9.05847e-05
ENSMUSG00000095332	Gm9821	230.183	1.05725	0.301629	3.50515	0.000456354	0.00919881	1.0706	1.84114	0.00116547
ENSMUSG00000095407	Tmem200c	671.792	-0.44009	0.152295	-2.88972	0.00385584	0.0375836	-0.426716	3.36815	0.00942443
ENSMUSG00000095687	Rnaset2a	680.887	-0.539672	0.159697	-3.37934	0.000726592	0.0124155	-0.527071	3.38781	0.00211242
ENSMUSG00000096014	Sox1	1850.86	-0.47116	0.16267	-2.89641	0.00377458	0.0370519	-0.45778	4.82676	0.00447494
ENSMUSG00000096054	Syne1	18352.3	0.385261	0.137866	2.79447	0.00519851	0.0458345	0.396675	8.13896	0.00486764
ENSMUSG00000096056	Gm21986	4470.21	0.477306	0.144132	3.31159	0.000927679	0.0146799	0.490892	6.1014	0.000503052
ENSMUSG00000096146	Kcnj11	2584.58	0.418479	0.143191	2.92252	0.0034721	0.0351616	0.431181	5.31067	0.00213685
ENSMUSG00000096255	Dynlt1b	137.047	-0.879064	0.250155	-3.51408	0.000441281	0.00896583	-0.865557	1.08901	0.000686035
ENSMUSG00000096401	Gm21811	295.491	0.580763	0.209293	2.77489	0.00552212	0.0473404	0.593514	2.19336	0.00822119
ENSMUSG00000096687	Mfsd4b4	382.444	0.699932	0.21187	3.3036	0.000954528	0.0149746	0.711695	2.56415	0.00187128
ENSMUSG00000096753	Fam181a	197.245	-1.36809	0.249793	-5.47691	4.32829e-08	1.03401e-05	-1.35267	1.60629	3.31746e-07
ENSMUSG00000096842	Gm10736	1806.29	-0.705748	0.131631	-5.36158	8.24978e-08	1.70602e-05	-0.693115	4.79179	2.11131e-07
ENSMUSG00000096862	Gm13301	76	0.949977	0.309562	3.06878	0.00214933	0.0259228	0.960214	0.264438	0.000652014
ENSMUSG00000096919	Gm26775	1495.41	-0.617757	0.195806	-3.15494	0.00160533	0.0211223	-0.606446	4.52143	0.00288045
ENSMUSG00000096943	Gm26721	231.71	0.629793	0.196229	3.20948	0.00132976	0.0185986	0.641683	1.8439	0.00227409
ENSMUSG00000096957	E230013L22Rik	59.9492	-2.44384	0.408345	-5.98474	2.16737e-09	1.03794e-06	-2.42397	-0.0811901	4.32171e-11
ENSMUSG00000096974	Gm26881	283.843	-0.62534	0.198244	-3.15439	0.00160833	0.0211324	-0.612957	2.13129	0.00393081
ENSMUSG00000096978	Gm26851	57.0325	1.02335	0.351554	2.91092	0.00360369	0.0358556	1.03512	-0.134516	0.000742913
ENSMUSG00000097059	Fam120aos	1614.06	-0.479756	0.141498	-3.39054	0.00069754	0.0120807	-0.466876	4.63032	0.00110465
ENSMUSG00000097074	4833428L15Rik	320.684	0.590694	0.179004	3.29988	0.000967254	0.0150574	0.603109	2.3102	0.00208583
ENSMUSG00000097075	Cdiptos	74.6969	1.35523	0.380778	3.55912	0.0003721	0.0079106	1.36683	0.250843	0.000169975
ENSMUSG00000097079	Gm26604	169.68	1.01587	0.260779	3.8955	9.79952e-05	0.00303802	1.02822	1.40395	0.000199918
ENSMUSG00000097187	Gm19426	116.82	-0.905698	0.283152	-3.19863	0.00138081	0.0190916	-0.890827	0.86055	0.00150616
ENSMUSG00000097268	Gm26805	51.9193	1.39937	0.412375	3.39344	0.000690215	0.0119852	1.40712	-0.263812	8.98309e-05
ENSMUSG00000097280	AI849053	5843.78	-0.631942	0.168283	-3.75524	0.000173175	0.00461411	-0.618046	6.48396	0.000197075
ENSMUSG00000097344	Gm26732	227.608	0.854218	0.212207	4.0254	5.68777e-05	0.00206599	0.8651	1.81945	0.000132042
ENSMUSG00000097386	9130213A22Rik	177.488	-0.831311	0.236534	-3.51455	0.000440503	0.00896583	-0.816756	1.45853	0.0010794
ENSMUSG00000097406	Gm26833	303.547	0.56323	0.187535	3.00333	0.00267042	0.0299423	0.575179	2.23138	0.0048945
ENSMUSG00000097417	Gm26669	1232.63	-0.766005	0.145161	-5.27694	1.31358e-07	2.43924e-05	-0.753563	4.2424	8.89184e-07
ENSMUSG00000097428	AW047730	6820.69	-0.609271	0.166437	-3.66067	0.000251554	0.00597622	-0.595412	6.707	0.00027822
ENSMUSG00000097518	Gm26694	6171.9	-0.664389	0.130548	-5.08925	3.59486e-07	5.3385e-05	-0.651037	6.56347	5.23349e-07
ENSMUSG00000097533	Gm26590	499.17	0.461067	0.160572	2.87141	0.00408648	0.0390758	0.473041	2.94485	0.00746762
ENSMUSG00000097536	2610037D02Rik	91.5902	1.11821	0.367837	3.03994	0.00236622	0.0277238	1.12875	0.535736	0.00203268
ENSMUSG00000097622	A330033J07Rik	671.142	-0.495241	0.170746	-2.90045	0.00372625	0.0367337	-0.481246	3.36758	0.0082791
ENSMUSG00000097649	Gm10561	1105.56	-0.691642	0.180849	-3.82441	0.000131085	0.00377449	-0.67818	4.08607	0.000354655
ENSMUSG00000097652	Mhrt	357.138	-0.815419	0.193711	-4.20946	2.55981e-05	0.00123892	-0.802837	2.45836	0.000127974
ENSMUSG00000097764	Gm26635	313.395	0.653478	0.210544	3.10376	0.0019108	0.0238824	0.666858	2.27692	0.00309196
ENSMUSG00000097806	Gm6556	164.875	-0.742478	0.24256	-3.061	0.00220598	0.0263587	-0.727341	1.35187	0.00401439
ENSMUSG00000097816	Gm26811	977.19	0.579706	0.204644	2.83276	0.00461487	0.0424577	0.593698	3.91064	0.00566363
ENSMUSG00000097837	Gm26794	2579.53	0.517344	0.137445	3.764	0.000167219	0.00450427	0.529354	5.30807	9.5354e-05
ENSMUSG00000097862	Gm26859	1077.57	0.531702	0.176145	3.01855	0.00253986	0.0289783	0.546064	4.04979	0.00242888
ENSMUSG00000097867	Lppos	358.955	-0.565134	0.187674	-3.01124	0.00260179	0.0294632	-0.551127	2.46669	0.00645443
ENSMUSG00000097885	5031434O11Rik	539.978	0.564474	0.184057	3.06685	0.00216329	0.0260367	0.578062	3.05846	0.00329597
ENSMUSG00000097887	Gm26542	318.694	-0.727099	0.220581	-3.29628	0.000979739	0.0151352	-0.712237	2.29568	0.00232809
ENSMUSG00000097960	A330074K22Rik	119.292	-0.921934	0.260588	-3.5379	0.00040332	0.00841206	-0.909303	0.890258	0.00042789
ENSMUSG00000098051	Gm27032	773.276	0.665101	0.167813	3.96334	7.39079e-05	0.00249996	0.679295	3.57356	0.000115621
ENSMUSG00000098188	Sowahc	818.859	-0.771949	0.182062	-4.24002	2.23499e-05	0.00113928	-0.758741	3.65282	7.53224e-05
ENSMUSG00000098702	1500015A07Rik	327.265	0.472698	0.169577	2.7875	0.00531157	0.0462045	0.485011	2.33842	0.00997728
ENSMUSG00000098863	Mir8101	1102.03	-0.603874	0.15307	-3.94509	7.97709e-05	0.00265	-0.589517	4.07935	0.000177276
ENSMUSG00000098992	Gm27597	10642.3	-0.440754	0.142554	-3.09184	0.00198922	0.0245752	-0.428178	7.34959	0.00229901
ENSMUSG00000099010	Gm27357	167.887	1.27969	0.330733	3.86927	0.000109162	0.00329988	1.29202	1.39251	0.000326835
ENSMUSG00000099315	Gm27175	77.8395	1.56872	0.348976	4.49522	6.94989e-06	0.000494039	1.5811	0.296744	1.29301e-06
ENSMUSG00000099696	2900052N01Rik	2986.96	-0.818644	0.194184	-4.21582	2.48873e-05	0.00122075	-0.807546	5.51797	5.81369e-05
ENSMUSG00000100113	Gm28592	1129.09	-0.430888	0.136207	-3.16348	0.00155897	0.0207081	-0.417352	4.11525	0.0036657
ENSMUSG00000100252	Mir124-2hg	585.18	-0.531634	0.173188	-3.0697	0.00214276	0.0258752	-0.518573	3.16962	0.00492884
ENSMUSG00000100254	Trpc2	150.747	0.758131	0.274068	2.76621	0.00567118	0.0481138	0.771715	1.23474	0.00685778
ENSMUSG00000100281	4930422M22Rik	70.7059	1.00808	0.334689	3.012	0.00259533	0.0294083	1.02001	0.165281	0.000855392
ENSMUSG00000100789	Gm29508	61.0095	-1.19329	0.369278	-3.23142	0.00123178	0.0177622	-1.17725	-0.0572223	0.000312676
ENSMUSG00000100799	1700027H10Rik	108.749	-0.757722	0.263551	-2.87505	0.00403969	0.038818	-0.745019	0.759819	0.00364419
ENSMUSG00000100916	Lhb	72.114	-1.45648	0.363963	-4.00174	6.28778e-05	0.00223924	-1.43906	0.18105	2.00703e-05
ENSMUSG00000101037	Gm28424	100.404	0.968789	0.281621	3.44004	0.000581624	0.0107347	0.982114	0.655244	0.000274669
ENSMUSG00000101586	Gm29017	241.646	0.975397	0.212157	4.59754	4.27516e-06	0.000335342	0.985779	1.90531	1.44514e-05
ENSMUSG00000101628	Gm28177	861.878	0.447132	0.138887	3.2194	0.00128458	0.0181921	0.460049	3.72926	0.00232951
ENSMUSG00000101651	Gm28402	1312.82	-0.424121	0.138459	-3.06315	0.00219023	0.0262222	-0.411092	4.33286	0.0043004
ENSMUSG00000102206	Pcdha11	3718.52	0.519247	0.128489	4.04118	5.31828e-05	0.00197112	0.530953	5.83596	3.13895e-05
[truncated: 95 more rows]

## Sheet: Table S3 
Table S3. Enrichment analysis for gene ontology (GO) annotations involved in DEGs.
The table lists the enrichment analysis for gene ontology (GO) annotations involved in DEGs.
Biological process
ID	Description	GeneRatio	BgRatio	pvalue	p.adjust	qvalue	geneID	Count	up/down-regulated
GO:0061564	axon development	73/773	455/17911	3.47038e-22	1.05378e-18	1.08312e-19	11735/269473/12661/65254/319740/231876/269116/241528/18845/18164/18846/107448/18844/74018/77630/105689/23964/19699/21960/12569/19876/70530/229715/75409/19649/211187/13193/18213/17755/76965/50769/72832/13844/16001/13841/16728/18186/18187/654470/21844/320027/13508/328572/218877/386750/244667/13838/229791/11444/19164/58208/70433/65079/20564/19277/64453/20562/237847/12801/20356/20355/243743/230676/56…	73	UP
GO:0007409	axonogenesis	69/773	421/17911	1.6457e-21	3.33145e-18	3.36286e-19	11735/12661/65254/319740/231876/269116/241528/18845/18164/18846/107448/18844/74018/77630/105689/23964/19699/21960/12569/19876/70530/229715/75409/19649/211187/13193/18213/17755/76965/50769/13844/16001/13841/16728/18186/18187/654470/21844/320027/13508/328572/218877/386750/244667/13838/229791/11444/19164/58208/70433/65079/20564/19277/64453/20562/20356/20355/243743/230676/56839/245537/269152/320563/5…	69	UP
GO:0007156	homophilic cell adhesion via plasma membrane adhesion molecules	43/773	164/17911	2.15495e-21	3.27175e-18	3.36286e-19	12661/67703/237979/12936/69524/12937/75599/94332/12939/353236/353237/219228/353234/353235/13508/219257/329628/114873/93890/93893/19876/12562/93873/12564/18530/64085/270120/279653/229715/12942/12943/12941/192161/192163/192164/93881/58235/116731/93842/93883/53883/16728/93887	43	UP
GO:0098742	cell-cell adhesion via plasma-membrane adhesion molecules	49/773	235/17911	8.5739e-20	6.50866e-17	6.68989e-18	12661/67703/237979/69524/12936/12937/75599/94332/12939/353236/353237/219228/353234/353235/13508/219257/93890/114873/329628/23966/16401/330814/23964/93893/19876/12562/93873/12564/18530/270120/64085/279653/229715/12942/12943/12941/20312/192161/11477/192163/93881/192164/116731/58235/93842/93883/53883/16728/93887	49	UP
GO:0050803	regulation of synapse structure or activity	50/773	280/17911	2.8671e-17	1.16079e-14	1.19311e-15	108100/242384/380702/14811/14810/227580/14812/16500/18013/16979/386750/244667/11941/11444/330814/72555/21960/320127/19164/19699/74762/107831/16180/19418/192198/243499/54525/20562/232813/64085/229715/15194/14806/76376/110891/75409/245537/211187/18213/76965/58235/93842/13844/228880/74342/11603/382018/66673/13841/14799	50	UP
GO:0050808	synapse organization	44/773	238/17911	1.00978e-15	3.37064e-13	3.0015e-14	11735/242384/67703/237979/14810/219228/18013/269116/16979/13508/12217/386750/244667/11941/74018/11444/330814/21960/19699/74762/107831/16180/26875/192198/243499/15550/20562/64085/229715/75409/245537/211187/18213/76965/58235/13844/228880/74342/12286/11603/56747/382018/13841/93887	44	UP
GO:0042391	regulation of membrane potential	55/773	385/17911	1.59772e-14	5.11002e-12	4.53324e-13	11735/12290/14811/14810/14812/100986/16500/20191/16485/19699/58226/223604/11472/13483/15194/16531/20544/20238/20273/110876/16536/228880/56543/80906/20265/338370/83814/20269/110862/11444/235281/216441/320127/19164/11928/72821/57440/13614/12289/12288/109620/12801/12287/14807/14806/16514/245537/20312/16510/18754/12286/11603/11938/14799/76055	55	UP
GO:0050807	regulation of synapse organization	30/773	128/17911	1.21872e-13	3.21876e-11	2.92592e-12	242384/14810/227580/18013/16979/386750/244667/11444/330814/19699/74762/107831/16180/192198/243499/20562/64085/229715/75409/245537/211187/18213/58235/76965/93842/13844/228880/74342/11603/13841	30	UP
GO:0071805	potassium ion transmembrane transport	32/773	151/17911	2.98143e-13	6.96281e-11	6.41739e-12	11735/80906/338370/83814/100986/20928/16502/16500/241794/225030/16524/16504/16522/110862/16485/11928/223604/77031/16519/12289/11472/229715/13483/16531/20544/16514/16536/16510/16539/11603/56543/277973	32	UP
GO:0097485	neuron projection guidance	38/773	213/17911	3.5561e-13	7.71281e-11	7.01252e-12	11735/12661/65254/231876/18186/18187/269116/18845/18846/107448/18844/13508/218877/26757/13838/105689/23964/19699/12569/58208/19876/70433/20564/19277/64453/20562/20356/20355/243743/56839/19649/269152/58235/13844/13176/20315/16728/13841	38	UP
GO:0071804	cellular potassium ion transport	32/773	152/17911	3.59495e-13	7.52822e-11	7.01252e-12	11735/80906/338370/83814/100986/20928/16502/16500/241794/225030/16524/16504/16522/110862/16485/11928/223604/77031/16519/12289/11472/229715/13483/16531/20544/16514/16536/16510/16539/11603/56543/277973	32	UP
GO:0001508	action potential	29/773	127/17911	6.63756e-13	1.34376e-10	1.22202e-11	11735/20265/338370/12290/14811/83814/20269/14812/16500/20191/11444/235281/16485/58226/72821/12289/12288/109620/12801/12287/13483/14806/16531/20544/20273/110876/12286/11938/14799	29	UP
GO:0050770	regulation of axonogenesis	34/773	178/17911	1.04552e-12	1.98416e-10	1.86465e-11	319740/14810/18186/18845/18846/21844/320027/18844/13508/328572/218877/244667/13838/21960/19164/12569/19876/70433/65079/20564/20562/229715/20356/20355/243743/320563/18213/17755/13844/12286/11603/20315/16728/13841	34	UP
GO:0007411	axon guidance	37/773	212/17911	1.49568e-12	2.59524e-10	2.4569e-11	11735/12661/65254/231876/18186/18187/269116/18845/18846/107448/18844/13508/218877/13838/105689/23964/19699/12569/58208/19876/70433/20564/19277/64453/20562/20356/20355/243743/56839/19649/269152/58235/13844/13176/20315/16728/13841	37	UP
GO:0007416	synapse assembly	28/773	122/17911	1.55786e-12	2.62803e-10	2.49342e-11	242384/67703/237979/20562/64085/229715/16979/75409/13508/12217/386750/245537/211187/18213/76965/330814/19699/13844/74762/74342/12286/107831/11603/16180/26875/13841/243499/93887	28	UP
GO:0050804	modulation of synaptic transmission	47/773	332/17911	2.31487e-12	3.79943e-10	3.61241e-11	108100/380702/14811/14810/14812/18168/219228/16500/18013/14816/108068/15893/16504/224671/244667/11941/11444/72555/21960/19699/19164/320127/230085/19418/54525/13614/232813/64085/108073/12801/12287/14807/15194/14806/76376/110891/56839/245537/18754/13844/228880/74342/12286/382018/66673/11938/14799	47	UP
GO:0034765	regulation of ion transmembrane transport	51/773	386/17911	3.30008e-12	5.27396e-10	5.02425e-11	70729/11735/12290/12294/100986/16502/20191/381290/241794/16500/16504/19699/16485/72555/58226/19418/69635/11472/229715/13483/15194/384783/16531/20544/20273/116873/16536/80982/16539/56543/80906/20265/338370/83814/225030/16524/16522/110862/235281/72821/57440/16519/12289/12288/12287/16514/245537/16510/18754/12286/11603	51	UP
GO:0098662	inorganic cation transmembrane transport	59/773	498/17911	5.26204e-12	7.98905e-10	7.63865e-11	70729/11735/170483/12290/12294/100986/16502/20190/16500/20191/381290/241794/16504/11941/16485/58226/67972/223604/77031/11472/229715/13483/15194/76376/16531/20544/110876/116873/16536/80982/16539/56543/80906/338370/83814/20928/225030/16524/16522/22064/110862/18763/235281/72821/11928/57440/16519/12289/12288/12287/110891/16514/16510/18754/12286/11603/277973/11975/11938	59	UP
GO:0048675	axon extension	27/773	119/17911	5.52403e-12	8.18229e-10	7.83673e-11	319740/18186/18187/18845/18846/320027/18844/13508/328572/218877/244667/21960/12569/70433/65079/20564/20562/20356/20355/243743/245537/13193/320563/18213/17755/16728/20315	27	UP
GO:0006813	potassium ion transport	35/773	203/17911	9.35041e-12	1.32058e-09	1.26883e-10	11735/80906/338370/83814/100986/20927/20928/16502/16500/241794/225030/16524/16504/16522/110862/57138/16485/238384/11928/223604/77031/16519/12289/11472/229715/13483/16531/20544/16514/16536/16510/16539/11603/56543/277973	35	UP
GO:0051963	regulation of synapse assembly	23/773	88/17911	1.39034e-11	1.7965e-09	1.73573e-10	242384/20562/14810/64085/229715/16979/75409/386750/245537/211187/11444/18213/58235/76965/330814/13844/74342/74762/11603/107831/16180/13841/243499	23	UP
GO:0034762	regulation of transmembrane transport	51/773	403/17911	1.64267e-11	2.07833e-09	2.01054e-10	70729/11735/12290/12294/100986/16502/20191/381290/241794/16500/16504/19699/16485/72555/58226/19418/69635/11472/229715/13483/15194/384783/16531/20544/20273/116873/16536/80982/16539/56543/80906/20265/338370/83814/225030/16524/16522/110862/235281/72821/57440/16519/12289/12288/12287/16514/245537/16510/18754/12286/11603	51	UP
GO:1990138	neuron projection extension	30/773	157/17911	2.73235e-11	3.25364e-09	3.15844e-10	319740/83814/18186/18187/18845/18846/21844/320027/18844/13508/328572/218877/244667/21960/12569/70433/65079/20564/20562/20356/20355/243743/245537/13193/320563/18213/17755/382018/20315/16728	30	UP
GO:0010769	regulation of cell morphogenesis involved in differentiation	47/773	371/17911	1.10954e-10	1.24782e-08	1.21506e-09	108100/665113/319740/14810/56349/18186/18845/21844/18846/320027/13508/18844/218877/328572/244667/13838/11444/21960/19699/19164/12569/70433/19876/65079/64009/20564/20562/76484/229715/20356/20355/243743/13805/17127/245537/11477/20846/320563/18213/17755/20393/13844/12286/11603/20315/16728/13841	47	UP
GO:0030516	regulation of axon extension	23/773	104/17911	4.60092e-10	4.73582e-08	4.63216e-09	319740/20562/18186/20356/20355/243743/18845/18846/320027/18844/13508/328572/218877/244667/320563/18213/17755/21960/12569/70433/20315/16728/65079	23	UP
GO:0015672	monovalent inorganic cation transport	49/773	422/17911	8.45943e-10	8.42198e-08	8.16233e-09	11735/80906/20265/338370/83814/20927/100986/20928/234595/16502/16500/381290/241794/225030/16524/16504/16522/110862/235281/57138/16485/238384/11928/100503085/72821/77031/223604/105727/12289/16519/11472/229715/13483/110891/20544/16531/16514/20273/110876/16536/16510/18115/16539/59033/20393/56543/11603/277973/11975	49	UP
GO:0061387	regulation of extent of cell growth	24/773	117/17911	8.63032e-10	8.45354e-08	8.16233e-09	319740/20562/18186/20356/20355/243743/18845/18846/320027/18844/13508/328572/218877/244667/320563/18213/17755/21960/12569/70433/13841/20315/16728/65079	24	UP
GO:0035637	multicellular organismal signaling	24/773	117/17911	8.63032e-10	8.45354e-08	8.16233e-09	11735/20265/12290/12289/108073/12288/20269/109620/100986/13483/20191/269116/14806/16531/20544/20273/110876/16536/235281/21960/16485/12286/72821/14799	24	UP
GO:0060560	developmental growth involved in morphogenesis	34/773	231/17911	1.3882e-09	1.33818e-07	1.29332e-08	319740/83814/18186/18187/18845/18846/21844/320027/18844/13508/218877/328572/244667/21960/12569/19876/70433/65079/20564/20562/20356/20355/243743/245537/13193/21385/269152/320563/18213/17755/382018/20315/16728/13841	34	UP
GO:0086010	membrane depolarization during action potential	14/773	37/17911	2.18811e-09	2.04437e-07	1.97948e-08	11735/20265/338370/12290/235281/12289/20269/12288/12287/12286/58226/72821/20273/110876	14	UP
GO:0016358	dendrite development	34/773	239/17911	3.34698e-09	3.07973e-07	2.9846e-08	108100/665113/14810/18186/21844/320027/13508/244667/68703/13838/11444/57138/56430/19164/19699/12569/16180/19876/64009/210108/270120/76484/75409/245537/13193/239985/17755/93842/13844/20393/228880/12286/53883/11352	34	UP
GO:0048588	developmental cell growth	32/773	215/17911	3.49048e-09	3.16383e-07	3.06873e-08	319740/83814/18186/18187/18845/18846/21844/320027/18844/13508/218877/328572/244667/21960/12569/70433/65079/20564/20562/13614/20356/20355/243743/245537/13193/320563/18213/17755/382018/20315/16728/13841	32	UP
GO:0008361	regulation of cell size	29/773	194/17911	1.95188e-08	1.66955e-06	1.62451e-07	319740/18186/18845/18846/320027/18844/13508/328572/218877/244667/11941/21960/12569/70433/65079/241296/20562/13614/20356/20355/108155/243743/16531/320563/18213/17755/20315/16728/13841	29	UP
GO:0044708	single-organism behavior	50/773	491/17911	4.1571e-08	3.36614e-06	3.28469e-07	72108/12661/66860/20265/12290/14811/14810/14812/217843/219228/18013/108068/224671/74018/13838/11444/57138/19164/320127/21960/19699/11980/109241/72194/15550/12288/108073/12801/15194/110891/14806/76376/16531/75409/20238/20273/245537/319974/18754/11496/76965/20393/13844/12286/74342/56747/66673/20315/11352/14799	50	UP
GO:0051965	positive regulation of synapse assembly	17/773	72/17911	5.21805e-08	4.16962e-06	4.07145e-07	242384/64085/229715/16979/75409/386750/245537/211187/18213/76965/330814/13844/74342/11603/107831/16180/243499	17	UP
GO:0021537	telencephalon development	34/773	267/17911	5.30019e-08	4.18026e-06	4.08449e-07	67703/20602/76574/14810/192119/18186/18187/18012/381290/654470/18846/17171/244667/77630/329628/21960/19164/19699/16485/74762/12569/58208/19876/57810/20562/15194/243743/230676/75409/19130/13193/13844/72832/20315	34	UP
GO:0008038	neuron recognition	12/773	33/17911	7.20572e-08	5.61028e-06	5.48523e-07	13838/114873/12801/13844/72832/18186/229715/20356/12569/19876/13508/19649	12	UP
GO:0048167	regulation of synaptic plasticity	26/773	172/17911	9.71681e-08	7.37624e-06	7.17714e-07	108100/380702/14811/14810/14812/18013/16500/11941/72555/19699/19164/320127/21960/19418/54525/232813/15194/14806/110891/76376/245537/13844/74342/382018/66673/14799	26	UP
GO:0051899	membrane depolarization	17/773	80/17911	2.4756e-07	1.76873e-05	1.71912e-06	11735/20265/338370/12290/13614/12289/12288/20269/12287/20273/110876/11444/235281/12286/58226/72821/76055	17	UP
GO:0048638	regulation of developmental growth	39/773	356/17911	2.60471e-07	1.81819e-05	1.78669e-06	319740/83814/18186/13046/18845/18846/320027/18166/18844/13508/218877/328572/244667/20856/21960/226844/12569/70433/65079/109241/20562/13614/12288/20356/16337/20355/243743/19130/21385/320563/18213/17755/50769/11603/382018/20315/16728/13841/11990	39	UP
GO:0016049	cell growth	46/773	466/17911	3.86731e-07	2.63886e-05	2.59571e-06	319740/83814/18186/18187/11482/18845/21844/18846/320027/13508/18844/218877/328572/244667/21960/12569/70433/14257/12575/65079/20671/100040462/20564/20562/13614/17425/20356/20355/19271/243743/20378/20544/56839/11479/17127/245537/13193/320563/18213/17755/20393/12286/382018/20315/16728/13841	46	UP
GO:0007215	glutamate receptor signaling pathway	15/773	64/17911	4.37534e-07	2.95234e-05	2.90546e-06	170483/14811/69635/14810/108073/14812/14807/14816/16500/245537/72555/19699/12569/382018/19418	15	UP
GO:0001558	regulation of cell growth	42/773	410/17911	5.08157e-07	3.3912e-05	3.33892e-06	319740/83814/18186/11482/18845/18846/320027/13508/18844/218877/328572/244667/21960/12569/70433/14257/12575/65079/20671/100040462/20564/20562/13614/17425/20356/20355/75426/243743/19271/20378/20544/56839/11479/17127/320563/18213/17755/20393/382018/20315/16728/13841	42	UP
GO:0030900	forebrain development	42/773	413/17911	6.17396e-07	4.0754e-05	4.01442e-06	67703/20602/76574/14810/192119/20606/18186/18187/18012/381290/654470/18846/17171/244667/77630/11444/329628/21960/16485/19164/19699/74762/12569/58208/70433/19876/239719/57810/20562/14461/20356/15194/243743/230676/75409/19130/13193/11783/13844/72832/235626/20315	42	UP
GO:1902667	regulation of axon guidance	12/773	40/17911	6.52824e-07	4.26292e-05	4.20103e-06	218877/20562/18186/20356/11603/20355/243743/18845/20315/18846/18844/13508	12	UP
GO:0007612	learning	24/773	165/17911	6.71886e-07	4.34072e-05	4.27957e-06	72108/66860/12290/14811/14810/108073/12288/14812/15194/18013/76376/110891/20238/245537/11444/57138/21960/13844/320127/19699/20393/11980/66673/11352	24	UP
GO:0019226	transmission of nerve impulse	16/773	77/17911	8.37146e-07	5.35143e-05	5.27834e-06	11735/20265/12290/108073/20269/13483/269116/14806/16531/20273/110876/16536/16485/21960/12286/14799	16	UP
GO:0050771	negative regulation of axonogenesis	14/773	60/17911	1.26709e-06	7.77247e-05	7.67894e-06	20562/18186/20356/20355/18846/320027/218877/13844/19164/21960/12569/70433/13841/65079	14	UP
GO:0007626	locomotory behavior	30/773	251/17911	1.38549e-06	8.33046e-05	8.23657e-06	72108/12661/20265/12290/14811/14810/14816/108068/18166/13508/224671/11899/11941/13838/74018/11444/21960/19699/12288/12287/15194/16531/20273/20238/18754/11496/74342/12286/56747/20315	30	UP
GO:0050769	positive regulation of neurogenesis	46/773	490/17911	1.5279e-06	9.09656e-05	8.99744e-06	108100/17158/319740/83814/192119/75769/18186/18012/18013/22671/21844/13508/328572/244667/13838/23966/56430/19164/19699/16180/19876/57810/12801/14461/229715/20356/13803/20238/16177/245537/20312/19130/320563/18213/17755/50769/20393/13844/228880/13176/16001/20666/382018/20315/16728/11352	46	UP
GO:0001764	neuron migration	22/773	150/17911	1.89777e-06	0.000111889	1.10605e-05	12661/67703/210108/270120/18186/14461/18187/19649/16177/244667/11899/13193/215690/18213/19164/19699/74762/13176/12569/53883/20315/239719	22	UP
GO:0048841	regulation of axon extension involved in axon guidance	11/773	36/17911	1.91367e-06	0.000111741	1.10605e-05	218877/20562/18186/20356/20355/243743/18845/20315/18846/18844/13508	11	UP
GO:0045666	positive regulation of neuron differentiation	39/773	392/17911	2.80772e-06	0.00016238	1.6079e-05	108100/319740/83814/75769/18186/18012/18013/22671/21844/13508/328572/244667/13838/56430/19164/19699/16180/19876/57810/12801/14461/229715/20356/13803/245537/19130/320563/18213/17755/50769/20393/228880/13176/16001/20666/382018/20315/16728/11352	39	UP
GO:0021954	central nervous system neuron development	16/773	85/17911	3.09653e-06	0.000177392	1.75717e-05	14461/18186/18187/243743/654470/18846/230676/244667/13193/13838/77630/11444/105689/13844/13176/19876	16	UP
GO:0008306	associative learning	17/773	97/17911	3.67547e-06	0.000206656	2.04845e-05	72108/66860/12290/14811/14810/108073/12288/14812/15194/18013/20238/245537/11444/21960/19699/20393/11352	17	UP
GO:0021953	central nervous system neuron differentiation	26/773	209/17911	3.93103e-06	0.000217005	2.15245e-05	192119/18186/18187/654470/18846/244667/11941/13838/77630/11444/105689/19164/58208/19876/70433/14461/76484/243743/230676/19130/54485/13193/13844/12286/13176/235439	26	UP
GO:0050890	cognition	32/773	300/17911	6.4068e-06	0.000344265	3.41811e-05	72108/12661/66860/12290/14811/14810/14812/12669/13356/18013/224671/11444/57138/21960/320127/19164/19699/68526/11980/108073/12288/12801/15194/76376/110891/20238/245537/20393/13844/66673/11352/14799	32	UP
GO:0010976	positive regulation of neuron projection development	32/773	302/17911	7.43492e-06	0.00038917	3.86747e-05	108100/319740/83814/75769/18186/21844/13508/328572/244667/13838/56430/19164/19699/16180/19876/12801/229715/20356/13803/245537/320563/18213/17755/50769/20393/228880/16001/13176/382018/20315/16728/11352	32	UP
GO:0070838	divalent metal ion transport	39/773	412/17911	9.11919e-06	0.00047323	4.70437e-05	70729/170483/338370/12290/14811/14810/14812/12294/20190/20191/381290/74552/22064/11941/18763/20856/11444/11774/238384/58226/67972/22784/57440/12289/12288/12287/15194/76376/110891/94220/20544/116873/80982/269717/18754/12286/20315/11938/76055	39	UP
GO:0019233	sensory perception of pain	17/773	105/17911	1.05242e-05	0.000541496	5.38469e-05	20265/12290/14811/13614/14810/20269/12287/12801/14812/14816/18166/11444/235281/16485/12286/230085/58226	17	UP
GO:0072511	divalent inorganic cation transport	39/773	415/17911	1.06258e-05	0.000542131	5.39249e-05	70729/170483/338370/12290/14811/14810/14812/12294/20190/20191/381290/74552/22064/11941/18763/20856/11444/11774/238384/58226/67972/22784/57440/12289/12288/12287/15194/76376/110891/94220/20544/116873/80982/269717/18754/12286/20315/11938/76055	39	UP
GO:0030517	negative regulation of axon extension	11/773	43/17911	1.09786e-05	0.000555456	5.52656e-05	218877/20562/21960/18186/20356/12569/20355/70433/18846/65079/320027	11	UP
GO:0021955	central nervous system neuron axonogenesis	10/773	35/17911	1.25983e-05	0.000626936	6.19213e-05	13193/13838/11444/77630/105689/13844/13176/243743/654470/230676	10	UP
GO:0008045	motor neuron axon guidance	10/773	35/17911	1.25983e-05	0.000626936	6.19213e-05	13838/20562/105689/18186/18187/243743/18845/20315/18846/18844	10	UP
GO:0032535	regulation of cellular component size	36/773	377/17911	1.74739e-05	0.000862393	8.52141e-05	108100/319740/544963/18186/18845/18846/320027/18844/13508/218877/328572/244667/11941/74018/21960/12569/70435/70433/65079/241296/20562/13614/11472/20356/20355/108155/243743/16531/18754/320563/18213/17755/18613/20315/16728/13841	36	UP
GO:0006816	calcium ion transport	35/773	362/17911	1.81507e-05	0.000888559	8.71529e-05	70729/170483/338370/12290/14811/14810/14812/12294/20190/381290/20191/22064/11941/18763/20856/11444/238384/58226/67972/57440/12289/12288/12287/15194/76376/110891/20544/116873/80982/269717/18754/12286/20315/11938/76055	35	UP
GO:0010959	regulation of metal ion transport	35/773	362/17911	1.81507e-05	0.000888559	8.71529e-05	70729/11735/80906/170483/83814/12294/100986/20927/16502/20191/381290/241794/11941/20856/235281/18626/11928/72821/57440/12289/12287/11472/229715/13483/15194/20544/116873/80982/18754/16539/20393/11603/269513/20315/76055	35	UP
GO:0050773	regulation of dendrite development	21/773	160/17911	1.86948e-05	0.000907863	8.90799e-05	665113/108100/64009/210108/14810/270120/76484/21844/320027/245537/244667/13838/11444/56430/19164/19699/20393/228880/12569/16180/19876	21	UP
GO:0048846	axon extension involved in axon guidance	10/773	37/17911	2.05436e-05	0.000981898	9.56978e-05	218877/20564/20562/18186/20356/18187/20355/20315/18846/13508	10	UP
GO:1902284	neuron projection extension involved in neuron projection guidance	10/773	37/17911	2.05436e-05	0.000981898	9.56978e-05	218877/20564/20562/18186/20356/18187/20355/20315/18846/13508	10	UP
GO:0050772	positive regulation of axonogenesis	14/773	78/17911	2.64433e-05	0.00125384	0.000122268	319740/18186/229715/20356/21844/13508/328572/244667/320563/18213/17755/19876/16728/20315	14	UP
GO:0010977	negative regulation of neuron projection development	20/773	152/17911	3.00253e-05	0.00141254	0.000137809	269473/210108/20562/270120/18186/20356/20355/18846/320027/218877/245537/231474/13838/21960/13844/19164/12569/70433/13841/65079	20	UP
GO:0045773	positive regulation of axon extension	11/773	48/17911	3.08143e-05	0.00142752	0.000139381	328572/244667/319740/320563/18213/17755/18186/20356/16728/20315/13508	11	UP
GO:0019228	neuronal action potential	10/773	39/17911	3.23903e-05	0.00147792	0.000144088	11735/20265/20269/16485/13483/14806/16531/20273/14799/110876	10	UP
GO:0090257	regulation of muscle system process	24/773	208/17911	3.40052e-05	0.00151735	0.000147405	16468/57440/13614/11550/12288/20606/109620/12669/20190/20191/381290/16531/20544/328572/17127/114249/75547/74155/16485/12671/11603/11938/11928/76055	24	UP
GO:0015711	organic anion transport	30/773	296/17911	3.42984e-05	0.00151927	0.000147651	20527/215113/76574/105727/13614/20539/108073/14812/18168/234595/20510/15194/384783/237625/108068/24059/26568/21366/330836/11987/59033/12351/19164/216441/12286/28250/241919/229706/18627/20503	30	UP
GO:0030308	negative regulation of cell growth	22/773	181/17911	3.62804e-05	0.00159536	0.000155114	100040462/20564/17425/20562/18186/20356/11482/20355/19271/20378/18846/320027/11479/218877/17127/21960/12569/70433/13841/65079/12575/20671	22	UP
GO:0070588	calcium ion transmembrane transport	26/773	238/17911	3.7683e-05	0.00164507	0.000160015	70729/338370/12290/170483/12294/20190/381290/20191/22064/11941/18763/58226/67972/57440/12289/12288/12287/15194/76376/110891/20544/116873/18754/80982/12286/11938	26	UP
GO:0032409	regulation of transporter activity	24/773	210/17911	3.95654e-05	0.00171485	0.000166873	70729/11735/57440/83814/69635/12289/11472/100986/16337/15194/241794/20191/20544/16514/116873/245537/16539/235281/72555/19699/20393/11603/19418/72821	24	UP
GO:0051966	regulation of synaptic transmission, glutamatergic	12/773	60/17911	4.40637e-05	0.0018961	0.000184597	244667/245537/108073/12801/21960/320127/19699/19164/14816/14807/14806/108068	12	UP
GO:0007611	learning or memory	28/773	271/17911	4.73237e-05	0.00202192	0.000196933	72108/66860/12290/14811/14810/14812/18013/224671/11444/57138/19699/19164/320127/21960/11980/108073/12288/12801/15194/76376/110891/20238/245537/20393/13844/66673/11352/14799	28	UP
GO:1901379	regulation of potassium ion transmembrane transport	12/773	62/17911	6.04245e-05	0.00256293	0.000249786	11735/80906/83814/16539/12289/11472/100986/229715/16502/11603/13483/241794	12	UP
GO:0010770	positive regulation of cell morphogenesis involved in differentiation	22/773	189/17911	6.86518e-05	0.00289121	0.000281929	108100/319740/56349/18186/229715/20356/21844/13805/13508/328572/244667/17127/11477/13838/320563/18213/17755/19699/20393/19876/20315/16728	22	UP
GO:0008542	visual learning	12/773	63/17911	7.03938e-05	0.00292391	0.000285328	72108/245537/66860/12290/14811/11444/14810/12288/20393/15194/11352/20238	12	UP
GO:0008016	regulation of heart contraction	20/773	162/17911	7.2602e-05	0.00299502	0.00029238	57440/12290/13614/12289/11550/12288/12287/109620/100986/20510/381290/20191/20544/17248/21385/235281/11603/11938/72821/11928	20	UP
GO:0030534	adult behavior	21/773	176/17911	7.40897e-05	0.00303568	0.00029471	12661/20265/14810/108073/12288/217843/219228/16531/75409/20273/20238/108068/245537/224671/13838/11444/11496/76965/12286/56747/20315	21	UP
GO:0032412	regulation of ion transmembrane transporter activity	22/773	190/17911	7.41248e-05	0.00301676	0.00029471	70729/57440/11735/83814/69635/12289/11472/100986/15194/20191/241794/20544/16514/116873/245537/16539/235281/72555/19699/11603/19418/72821	22	UP
GO:1903522	regulation of blood circulation	26/773	249/17911	7.8837e-05	0.00318689	0.000311461	57440/12290/13614/12289/12288/11550/109620/12287/100986/12669/20510/20191/381290/20544/16531/18166/17248/20312/21385/235281/12671/11603/11938/11928/18627/72821	26	UP
GO:0043270	positive regulation of ion transport	26/773	250/17911	8.27077e-05	0.00332099	0.000324698	11735/83814/14812/100986/20927/12669/16502/20191/11941/235281/19699/57440/13614/12289/11472/229715/13483/15194/20544/16514/116873/245537/80982/20393/20315/76055	26	UP
GO:0031346	positive regulation of cell projection organization	35/773	391/17911	8.63957e-05	0.00344605	0.000337057	108100/319740/83814/75769/18186/21844/13508/328572/244667/13838/56430/23964/19164/19699/16180/19876/12801/229715/20356/15194/13803/245537/320563/18213/17755/50769/20393/228880/16001/13176/11603/382018/20315/16728/11352	35	UP
GO:0021543	pallium development	21/773	179/17911	9.38607e-05	0.00369474	0.00036166	67703/57810/76574/14810/192119/18186/18187/18012/381290/18846/17171/244667/19130/13193/329628/19164/19699/16485/74762/12569/19876	21	UP
GO:0022029	telencephalon cell migration	12/773	66/17911	0.000109176	0.00426868	0.000414289	244667/13193/20562/21960/19699/18186/19164/18187/74762/12569/19876/20315	12	UP
GO:0007632	visual behavior	12/773	66/17911	0.000109176	0.00426868	0.000414289	72108/245537/66860/12290/14811/11444/14810/12288/20393/15194/11352/20238	12	UP
GO:0031345	negative regulation of cell projection organization	21/773	181/17911	0.000109511	0.00425435	0.000414289	269473/210108/20562/270120/18186/20356/20355/18846/320027/218877/245537/231474/13838/21960/13844/19164/12569/70433/74694/13841/65079	21	UP
GO:0003012	muscle system process	33/773	365/17911	0.000118377	0.00451146	0.000439834	16468/83814/11550/20606/12669/20190/20191/381290/21844/18166/328572/17880/11444/75547/235281/74155/16485/11928/72821/57440/13614/12288/109620/11472/16531/20544/17127/114249/50769/12671/11603/11938/76055	33	UP
GO:0022898	regulation of transmembrane transporter activity	22/773	197/17911	0.000124585	0.00465978	0.000454778	70729/57440/11735/83814/69635/12289/11472/100986/15194/20191/241794/20544/16514/116873/245537/16539/235281/72555/19699/11603/19418/72821	22	UP
GO:0051961	negative regulation of nervous system development	30/773	320/17911	0.000137538	0.0051116	0.000499144	269473/94185/192119/18186/66867/18013/18846/320027/218877/231474/13838/21960/19164/74762/12569/70433/65079/210108/20562/270120/20356/20355/243937/20660/245537/18213/13844/20666/13841/242748	30	UP
GO:0003007	heart morphogenesis	26/773	260/17911	0.000156953	0.0057606	0.000563054	20602/192119/18168/11482/20190/20191/17248/18166/228790/13876/329628/19164/20671/239719/21687/109620/16337/13805/22385/17127/11477/19130/228788/54485/21385/20666	26	UP
GO:0021885	forebrain cell migration	12/773	69/17911	0.000164857	0.00601354	0.000588033	244667/13193/20562/21960/19699/18186/19164/18187/74762/12569/19876/20315	12	UP
GO:0010771	negative regulation of cell morphogenesis involved in differentiation	16/773	118/17911	0.000166706	0.00604448	0.000591249	20562/18186/20356/20355/18846/320027/218877/245537/20846/13844/21960/19164/12569/70433/13841/65079	16	UP
GO:1904062	regulation of cation transmembrane transport	24/773	232/17911	0.00018094	0.00652002	0.000638106	70729/11735/57440/80906/83814/12289/100986/11472/229715/16502/13483/15194/241794/381290/20191/20544/16514/116873/80982/18754/16539/235281/11603/72821	24	UP
GO:0050806	positive regulation of synaptic transmission	18/773	147/17911	0.000203243	0.00723499	0.00070875	14811/14810/64085/12287/14812/14806/76376/110891/56839/245537/18754/11444/21960/19699/74342/382018/19418/14799	18	UP
GO:0046942	carboxylic acid transport	25/773	250/17911	0.000212231	0.00746628	0.000731918	215113/76574/105727/13614/20539/108073/14812/18168/234595/20510/15194/384783/237625/108068/24059/26568/21366/330836/11987/19164/12286/241919/229706/18627/20503	25	UP
GO:0050905	neuromuscular process	16/773	121/17911	0.000220847	0.00763555	0.000749211	20265/14811/14810/14812/16531/20273/268859/16510/11941/50769/21960/16485/12286/235439/94109/11352	16	UP
GO:0006814	sodium ion transport	21/773	192/17911	0.000244058	0.00838706	0.00082348	11735/20265/77031/338370/83814/105727/234595/381290/110891/20544/20273/110876/235281/59033/20393/238384/11603/277973/72821/11928/100503085	21	UP
GO:0043266	regulation of potassium ion transport	13/773	85/17911	0.000275595	0.00935995	0.000919942	11735/80906/83814/12289/100986/20927/11472/229715/16502/13483/241794/16539/11603	13	UP
GO:0032411	positive regulation of transporter activity	13/773	88/17911	0.000382417	0.012613	0.00123947	57440/11735/83814/11472/100986/15194/20191/20544/16514/116873/245537/19699/20393	13	UP
GO:0035249	synaptic transmission, glutamatergic	11/773	64/17911	0.000383232	0.0125715	0.00123947	245537/74018/14810/21960/19699/12286/14807/14806/382018/108068/12564	11	UP
GO:0072507	divalent inorganic cation homeostasis	37/773	458/17911	0.00040135	0.0130214	0.00128475	11735/14810/11550/64051/20190/20191/14816/381290/18166/22064/244667/18763/20856/11941/16485/19164/238384/67972/22784/13614/12288/74585/14461/15194/14806/76376/110891/94220/116873/17127/80982/18754/320707/12286/11938/11352/76055	37	UP
GO:0045665	negative regulation of neuron differentiation	23/773	230/17911	0.000409472	0.0131428	0.00129089	269473/210108/20562/270120/18186/66867/20356/20355/18846/320027/243937/218877/245537/231474/13838/21960/13844/19164/12569/70433/13841/242748/65079	23	UP
GO:0044089	positive regulation of cellular component biogenesis	36/773	443/17911	0.000429471	0.0136364	0.0013404	108100/242384/329679/103135/544963/75769/16979/386750/328572/330814/56430/23964/107831/16180/243499/21687/13614/260305/64085/229715/15194/19271/75409/245537/17127/19130/211187/18754/229722/18213/17755/76965/13844/228880/74342/11603	36	UP
GO:0003015	heart process	20/773	186/17911	0.000442112	0.013962	0.00137299	57440/12290/13614/83814/12289/11550/12288/109620/100986/20510/381290/20191/20544/17248/75547/235281/11603/11938/72821/11928	20	UP
GO:0048639	positive regulation of developmental growth	20/773	187/17911	0.000472755	0.0147692	0.00145369	319740/13614/83814/18186/20356/16337/13046/13508/328572/244667/19130/21385/320563/18213/17755/50769/11603/382018/16728/20315	20	UP
GO:0006865	amino acid transport	14/773	103/17911	0.000477883	0.0148519	0.00146225	105727/215113/20539/234595/20510/15194/21366/330836/11987/19164/12286/229706/241919/18627	14	UP
GO:0034767	positive regulation of ion transmembrane transport	16/773	130/17911	0.000483535	0.0149498	0.00147233	57440/11735/83814/11472/100986/229715/16502/13483/15194/20191/20544/16514/116873/245537/80982/19699	16	UP
GO:0006937	regulation of muscle contraction	17/773	144/17911	0.000486314	0.0149589	0.0014736	57440/13614/11550/12288/20606/109620/12669/20190/20191/16531/20544/114249/16485/12671/11603/11938/11928	17	UP
GO:0050768	negative regulation of neurogenesis	27/773	298/17911	0.000536733	0.0163321	0.00161074	269473/192119/18186/66867/18846/320027/218877/231474/13838/21960/19164/12569/70433/65079/210108/20562/270120/20356/20355/243937/20660/245537/18213/13844/20666/13841/242748	27	UP
GO:0032414	positive regulation of ion transmembrane transporter activity	12/773	79/17911	0.000552945	0.0167375	0.00165145	116873/57440/11735/245537/83814/11472/19699/100986/20191/15194/20544/16514	12	UP
GO:0008344	adult locomotory behavior	14/773	106/17911	0.00063131	0.0188068	0.00185882	12661/20265/14810/12288/16531/20238/108068/20273/224671/13838/11496/12286/56747/20315	14	UP
GO:0072657	protein localization to membrane	33/773	403/17911	0.000683682	0.020154	0.00199421	665113/11735/319740/170483/74741/14812/56224/16500/269116/21844/53310/332175/235281/16401/56430/19699/12569/192198/72287/243499/57440/22141/15550/11472/13483/108155/14806/207304/80982/12286/11603/241263/76055	33	UP
GO:0048814	regulation of dendrite morphogenesis	13/773	94/17911	0.000702917	0.0205163	0.00203133	665113/108100/64009/14810/76484/21844/245537/13838/11444/19699/20393/12569/19876	13	UP
GO:0060562	epithelial tube morphogenesis	31/773	370/17911	0.000710095	0.0206246	0.00204262	14254/192119/18186/11482/20191/654470/18763/13838/329628/269593/19164/19876/100503085/20671/21687/13614/20356/13805/17127/207304/11477/54485/21385/269152/114249/11783/20666/235626/20315/13841/27205	31	UP
GO:0033555	multicellular organismal response to stress	13/773	95/17911	0.000773664	0.0223441	0.00221527	15550/12290/108073/12287/14812/18013/14806/108068/74018/19699/12286/237253/72194	13	UP
GO:0006820	anion transport	34/773	423/17911	0.000781919	0.0224731	0.00222869	76574/20539/14812/18168/234595/20510/24059/108068/237625/20856/330836/11987/57138/12351/216441/19164/18627/20503/241296/20527/215113/13614/105727/108073/15194/384783/26568/21366/26373/59033/12286/28250/229706/241919	34	UP
GO:0034764	positive regulation of transmembrane transport	16/773	138/17911	0.000906999	0.025779	0.0025618	57440/11735/83814/11472/100986/229715/16502/13483/15194/20191/20544/16514/116873/245537/80982/19699	16	UP
GO:0048813	dendrite morphogenesis	15/773	124/17911	0.000915208	0.0258883	0.0025618	108100/75409/21844/13508/245537/13838/68703/13193/13844/19699/20393/12286/12569/53883/11352	15	UP
GO:0022037	metencephalon development	15/773	124/17911	0.000915208	0.0258883	0.0025618	73692/19130/68703/11941/14810/20606/76484/12286/18012/12569/18013/56747/235439/11352/11990	15	UP
GO:0060047	heart contraction	19/773	183/17911	0.000963952	0.0268737	0.00266243	57440/12290/13614/83814/12289/11550/12288/109620/100986/20510/381290/20191/20544/17248/235281/11603/11938/72821/11928	19	UP
GO:0010721	negative regulation of cell development	30/773	361/17911	0.000999931	0.027736	0.00274964	269473/192119/18186/66867/18846/320027/218877/231474/13838/14118/21960/19164/12569/70433/65079/210108/20562/270120/20356/20355/20378/243937/20660/245537/20846/18213/13844/20666/13841/242748	30	UP
GO:0021549	cerebellum development	14/773	112/17911	0.00106464	0.0293711	0.00289643	73692/19130/68703/11941/20606/76484/12286/18012/12569/18013/56747/235439/11352/11990	14	UP
GO:1904064	positive regulation of cation transmembrane transport	14/773	112/17911	0.00106464	0.0293711	0.00289643	11735/57440/83814/100986/11472/229715/16502/13483/15194/20191/20544/16514/116873/80982	14	UP
GO:0007270	neuron-neuron synaptic transmission	15/773	126/17911	0.00107148	0.0294235	0.00289643	14810/18168/14807/14806/108068/245537/18754/74018/11444/239985/19699/21960/12286/382018/12564	15	UP
GO:0006874	cellular calcium ion homeostasis	33/773	414/17911	0.00107187	0.0293018	0.00289643	14810/11550/64051/20190/20191/14816/381290/18166/22064/244667/18763/20856/11941/19164/238384/67972/13614/12288/74585/14461/15194/14806/76376/110891/116873/17127/80982/18754/320707/12286/11938/11352/76055	33	UP
GO:0021700	developmental maturation	25/773	280/17911	0.00110511	0.0300619	0.00297338	16598/80906/14810/14461/20190/18013/269116/16531/21827/68703/329628/11765/330814/226844/19164/19699/12286/12569/56747/382018/12393/12562/12575/54137/11352	25	UP
GO:0003013	circulatory system process	35/773	450/17911	0.00111331	0.0301466	0.00298257	12290/83814/11550/100986/11482/12669/20510/20191/381290/17248/18166/75547/235281/11928/72821/18627/57440/15550/19277/13614/12289/12288/109620/12801/12287/19271/16531/20544/17127/20312/20846/21385/12671/11603/11938	35	UP
GO:0009101	glycoprotein biosynthetic process	27/773	314/17911	0.00115785	0.0310577	0.0030755	17158/212996/320011/230379/194388/11595/328572/97884/19164/16795/235534/233733/20449/20447/56336/16337/269181/268510/108155/78754/71685/58193/93683/50787/93961/56546/76055	27	UP
GO:0072503	cellular divalent inorganic cation homeostasis	34/773	434/17911	0.00118758	0.0317029	0.0031411	14810/11550/64051/20190/20191/14816/381290/18166/22064/244667/18763/20856/11941/19164/238384/67972/22784/13614/12288/74585/14461/15194/14806/76376/110891/116873/17127/80982/18754/320707/12286/11938/11352/76055	34	UP
GO:0030307	positive regulation of cell growth	18/773	172/17911	0.00125003	0.0331973	0.00329233	319740/13614/83814/18186/20356/20544/56839/13508/328572/244667/320563/18213/17755/20393/382018/14257/16728/20315	18	UP
GO:0021675	nerve development	11/773	75/17911	0.00137109	0.0361975	0.00359601	269473/11444/192119/77018/13844/18186/18187/382018/243743/18164/18846	11	UP
GO:0060291	long-term synaptic potentiation	10/773	63/17911	0.00143808	0.0377692	0.00375591	245537/14811/14812/21960/19699/74342/76376/382018/110891/19418	10	UP
GO:0006836	neurotransmitter transport	18/773	175/17911	0.00151009	0.0392849	0.0038951	75209/54525/12287/64051/15893/108068/16504/21366/330814/320127/19164/12286/382018/11938/64176/26875/18627/229706	18	UP
GO:0048168	regulation of neuronal synaptic plasticity	10/773	64/17911	0.00161069	0.0416703	0.00412087	380702/232813/14811/14810/14812/72555/13844/14806/382018/110891	10	UP
GO:0045926	negative regulation of growth	23/773	255/17911	0.00161082	0.0414972	0.00412087	100040462/20564/17425/20562/18186/20356/11482/20355/19271/20378/18846/320027/11479/218877/17127/20856/21960/12569/70433/13841/65079/12575/20671	23	UP
GO:0060041	retina development in camera-type eye	18/773	177/17911	0.0017077	0.0437541	0.00435087	17158/22141/57810/237979/270120/260305/18186/11482/18012/381290/13508/19130/54485/58235/50769/19164/19126/67972	18	UP
GO:0048640	negative regulation of developmental growth	13/773	104/17911	0.00172138	0.0439121	0.00435361	20562/18186/20356/20355/18846/320027/218877/20856/21960/12569/70433/13841/65079	13	UP
GO:0008037	cell recognition	16/773	147/17911	0.00172272	0.0437619	0.00435361	22141/94332/12801/18186/229715/20356/13508/280668/19649/13838/114873/58235/13844/72832/12569/19876	16	UP
GO:0006936	muscle contraction	24/773	273/17911	0.00173961	0.043998	0.00437857	57440/13614/83814/11550/12288/20606/109620/11472/12669/20190/20191/16531/20544/18166/17880/11444/114249/235281/50769/12671/11603/11938/72821/11928	24	UP
GO:0060996	dendritic spine development	12/773	91/17911	0.00181649	0.0455204	0.0045355	108100/245537/13838/239985/57138/13844/19699/19164/228880/12569/21844/320027	12	UP
GO:0055074	calcium ion homeostasis	33/773	428/17911	0.00183665	0.0458252	0.00456754	14810/11550/64051/20190/20191/14816/381290/18166/22064/244667/18763/20856/11941/19164/238384/67972/13614/12288/74585/14461/15194/14806/76376/110891/116873/17127/80982/18754/320707/12286/11938/11352/76055	33	UP
GO:0008015	blood circulation	34/773	446/17911	0.00190034	0.0468018	0.00467012	12290/83814/11550/100986/11482/12669/20510/20191/381290/17248/18166/235281/11928/72821/18627/57440/15550/19277/13614/12289/12288/109620/12801/12287/19271/16531/20544/17127/20312/20846/21385/12671/11603/11938	34	UP
GO:0042063	gliogenesis	43/825	286/17911	2.48334e-11	1.84015e-08	1.58295e-09	15904/12257/13167/21416/17988/20720/19242/18992/50914/13629/12159/17172/77125/70083/15902/100313531/14432/18508/11484/17387/14580/20203/18606/21907/12527/22041/19317/243914/67916/319757/12759/70839/14634/16513/236539/20665/17936/18424/15208/171469/20682/18088/18619	43	DOWN
GO:0046395	carboxylic acid catabolic process	32/825	169/17911	3.57093e-11	2.38145e-08	2.04859e-09	66885/13167/16922/66514/15186/69219/56794/231086/11370/110826/12894/14661/51798/11409/19703/76282/51793/18242/26874/15107/67460/268860/68133/11364/269823/11363/52538/110391/13177/58875/93747/104174	32	DOWN
GO:0016054	organic acid catabolic process	32/825	191/17911	8.63645e-10	4.79971e-07	4.12883e-08	66885/13167/16922/66514/15186/69219/56794/231086/11370/110826/12894/14661/51798/11409/19703/76282/51793/18242/26874/15107/67460/268860/68133/11364/269823/11363/52538/110391/13177/58875/93747/104174	32	DOWN
GO:0010001	glial cell differentiation	34/825	217/17911	1.3932e-09	6.19415e-07	5.32837e-08	15904/21416/17988/18992/50914/20720/12159/17172/70083/15902/100313531/14432/18508/11484/14580/20203/18606/21907/12527/19317/243914/67916/319757/12759/16513/14634/236539/20665/17936/18424/15208/171469/18088/20682	34	DOWN
GO:0044282	small molecule catabolic process	38/825	273/17911	3.72632e-09	1.30794e-06	1.12512e-07	66885/13167/11816/16922/66514/15186/319625/69219/56794/109857/231086/11370/12894/110826/14661/51798/11409/19703/76282/51793/18242/26874/15107/67460/11669/268860/68133/11364/14635/269823/11363/52538/110391/13177/58875/93747/114663/104174	38	DOWN
GO:0006631	fatty acid metabolic process	45/825	371/17911	8.50209e-09	2.57729e-06	2.21705e-07	56473/76267/66885/13167/16922/74559/22229/56794/231086/11370/12894/110826/51798/23945/11409/18784/12896/68041/64292/20850/13850/20698/26874/20851/94180/66400/19317/15107/67460/17001/13110/329910/11364/11363/77219/20787/66469/64385/52538/13177/19215/68738/54326/93747/14726	45	DOWN
GO:0006091	generation of precursor metabolites and energy	42/825	334/17911	1.02202e-08	2.83992e-06	2.44298e-07	67472/21416/20512/19309/17708/66218/67267/17721/11676/15926/18976/63873/12857/67264/67680/20203/216558/244416/66576/14533/102093/56857/16591/20463/12183/68943/17717/66152/17711/11364/14635/66972/20917/67636/12868/109042/12867/103172/64384/16002/12861/53412	42	DOWN
GO:0015980	energy derivation by oxidation of organic compounds	34/825	239/17911	1.6384e-08	4.37058e-06	3.7597e-07	67472/21416/20512/19309/17708/66218/17721/15926/63873/12857/67264/20203/67680/216558/244416/66576/14533/56857/16591/102093/68943/17717/66152/17711/11364/20917/67636/12868/12867/109042/64384/16002/12861/53412	34	DOWN
GO:0048709	oligodendrocyte differentiation	20/825	96/17911	6.29957e-08	1.31286e-05	1.09514e-06	15904/19317/21416/50914/12159/12759/17172/15902/14634/16513/100313531/18508/20665/11484/18424/18606/15208/20682/12527/18088	20	DOWN
GO:0009062	fatty acid catabolic process	18/825	83/17911	1.83865e-07	3.31399e-05	2.77581e-06	66885/15107/67460/13167/16922/56794/11364/11363/231086/110826/12894/11370/51798/11409/52538/13177/93747/26874	18	DOWN
GO:0072329	monocarboxylic acid catabolic process	19/825	95/17911	2.78804e-07	4.89289e-05	4.05082e-06	66885/15107/67460/13167/16922/269823/56794/11364/11363/231086/110826/12894/11370/51798/11409/52538/13177/93747/26874	19	DOWN
GO:0090596	sensory organ morphogenesis	36/825	296/17911	3.05928e-07	4.85758e-05	4.08154e-06	22771/18994/19881/26941/21417/19242/225998/12159/329941/17701/241324/12837/15258/20776/17920/18508/20473/29815/20204/20674/259172/11826/73750/11668/14183/14634/58198/12162/269831/19662/20664/235312/18424/67671/20682/16206	36	DOWN
GO:0046034	ATP metabolic process	29/825	208/17911	3.39597e-07	5.26677e-05	4.42776e-06	12257/17708/66218/27425/17721/67267/11676/12857/67264/71679/28080/66576/98660/140781/67126/20463/14923/12183/68943/17717/66152/17711/14635/66972/12868/12867/103172/57423/12861	29	DOWN
GO:0061351	neural precursor cell proliferation	25/825	161/17911	3.54221e-07	5.36872e-05	4.5158e-06	15904/19883/18992/14183/15184/319757/11878/69539/17172/20733/15902/14634/14707/21678/14599/20473/18508/20665/13051/20674/242620/100043507/171469/21907/22041	25	DOWN
GO:0000028	ribosomal small subunit assembly	10/825	23/17911	4.03382e-07	5.97795e-05	5.03074e-06	20103/20085/57294/20054/67097/20068/16785/67671/20044/67941	10	DOWN
GO:0006635	fatty acid beta-oxidation	16/825	69/17911	4.27238e-07	6.19384e-05	5.21489e-06	66885/15107/67460/13167/11364/11363/231086/110826/12894/11370/51798/11409/52538/13177/93747/26874	16	DOWN
GO:0009205	purine ribonucleoside triphosphate metabolic process	30/825	226/17911	5.84556e-07	7.219e-05	6.09728e-06	12257/17708/66218/27425/67267/17721/11676/12857/67264/71679/28080/66576/98660/140781/67126/20463/14923/12183/68943/17717/66152/17711/14635/66972/12868/12867/103172/104215/57423/12861	30	DOWN
GO:0022904	respiratory electron transport chain	16/825	71/17911	6.32657e-07	7.67097e-05	6.39112e-06	20512/56857/66218/17721/68943/17717/66152/17711/67636/12868/12867/12857/67264/67680/12861/66576	16	DOWN
GO:0006790	sulfur compound metabolic process	35/825	293/17911	6.99977e-07	8.04821e-05	6.8062e-06	66885/21416/76263/240725/73724/74559/15926/60322/246221/192156/625249/67528/71738/20850/20851/72727/14871/103140/14863/14862/329910/14866/20917/236539/74008/14860/14775/11600/59010/50786/52538/171580/232223/68738/23972	35	DOWN
GO:0034440	lipid oxidation	19/825	102/17911	8.39664e-07	9.17945e-05	7.76939e-06	66885/15107/67460/13167/16922/56794/11364/11363/231086/110826/12894/27226/11370/51798/11409/52538/13177/93747/26874	19	DOWN
GO:0009199	ribonucleoside triphosphate metabolic process	30/825	233/17911	1.09879e-06	0.000114491	9.49649e-06	12257/17708/66218/27425/67267/17721/11676/12857/67264/71679/28080/66576/98660/140781/67126/20463/14923/12183/68943/17717/66152/17711/14635/66972/12868/12867/103172/104215/57423/12861	30	DOWN
GO:0009141	nucleoside triphosphate metabolic process	32/825	259/17911	1.1033e-06	0.000113193	9.49649e-06	12257/17708/66218/27425/67267/17721/11676/68870/12857/67264/57319/71679/28080/66576/98660/140781/67126/20463/14923/12183/68943/17717/66152/17711/14635/66972/12868/12867/103172/104215/57423/12861	32	DOWN
GO:0042274	ribosomal small subunit biogenesis	16/825	74/17911	1.10909e-06	0.000112062	9.49649e-06	20103/20088/66481/67097/20085/20116/78651/20115/20055/57294/20054/20068/16785/67671/20044/67941	16	DOWN
GO:0009144	purine nucleoside triphosphate metabolic process	30/825	235/17911	1.31078e-06	0.000126682	1.07425e-05	12257/17708/66218/27425/67267/17721/11676/12857/67264/71679/28080/66576/98660/140781/67126/20463/14923/12183/68943/17717/66152/17711/14635/66972/12868/12867/103172/104215/57423/12861	30	DOWN
GO:0001525	angiogenesis	45/825	444/17911	1.44936e-06	0.000138073	1.15672e-05	19883/66214/240725/19242/15184/13819/12159/329941/13609/69219/12837/15258/21928/20229/18799/17387/22340/20692/14234/67784/21907/12509/20698/11421/14089/14674/11826/67122/23991/54601/15200/14164/14183/11745/12654/70097/18654/12922/269831/18133/13051/11600/14775/16847/17304	45	DOWN
GO:0022900	electron transport chain	16/825	77/17911	1.88605e-06	0.00017468	1.48219e-05	20512/56857/66218/17721/68943/17717/66152/17711/67636/12868/12867/12857/67264/67680/12861/66576	16	DOWN
GO:2000179	positive regulation of neural precursor cell proliferation	14/825	59/17911	2.13437e-06	0.000194969	1.65467e-05	15184/319757/17172/14634/14707/18508/13051/20665/20674/242620/100043507/171469/21907/22041	14	DOWN
GO:0045333	cellular respiration	23/825	154/17911	2.24145e-06	0.000201983	1.71451e-05	67472/20512/14533/56857/17708/66218/68943/17721/17717/66152/15926/17711/20917/67636/12868/12867/63873/12857/67264/64384/67680/12861/66576	23	DOWN
GO:0045665	negative regulation of neuron differentiation	29/825	230/17911	2.60244e-06	0.000225373	1.91408e-05	235106/15904/227292/17172/15901/15902/63873/16852/18508/20473/14580/20674/20347/20675/21907/244058/13132/23991/228357/13618/223227/14634/20350/12162/16332/15208/171469/18088/20682	29	DOWN
GO:0050768	negative regulation of neurogenesis	34/825	298/17911	2.86537e-06	0.000241859	2.0154e-05	235106/15904/12257/227292/19242/12159/17172/15901/15902/63873/16852/18508/20473/14580/20674/20347/20675/21907/244058/13132/23991/228357/13618/223227/14634/20350/12166/12162/21648/16332/15208/171469/18088/20682	34	DOWN
GO:0048593	camera-type eye morphogenesis	21/825	133/17911	2.87723e-06	0.000239825	2.0154e-05	11826/19881/11668/21417/19242/225998/329941/12159/241324/12837/14634/15258/269831/12162/19662/20473/18508/20664/29815/20674/20682	21	DOWN
GO:0019395	fatty acid oxidation	18/825	100/17911	2.88073e-06	0.000237152	2.0154e-05	66885/15107/67460/13167/16922/56794/11364/11363/231086/110826/12894/11370/51798/11409/52538/13177/93747/26874	18	DOWN
GO:2000177	regulation of neural precursor cell proliferation	18/825	102/17911	3.81319e-06	0.000306341	2.60425e-05	15184/319757/17172/20733/15902/14634/14707/58198/20473/18508/20665/13051/20674/242620/100043507/171469/21907/22041	18	DOWN
GO:0046128	purine ribonucleoside metabolic process	33/825	289/17911	4.05332e-06	0.000317969	2.70387e-05	12257/17708/66218/27425/67267/17721/11676/12857/67264/71679/28080/67528/66576/98660/140781/67126/20463/14923/12183/68943/17717/66152/17711/14635/66972/12868/12867/103172/106564/104215/57423/12861/23972	33	DOWN
GO:0009167	purine ribonucleoside monophosphate metabolic process	29/825	236/17911	4.30764e-06	0.000330149	2.80821e-05	12257/17708/66218/27425/17721/67267/11676/12857/67264/71679/28080/66576/98660/140781/67126/20463/14923/12183/68943/17717/66152/17711/14635/66972/12868/12867/103172/57423/12861	29	DOWN
GO:0001654	eye development	41/825	404/17911	4.49712e-06	0.000340753	2.85509e-05	17536/19881/17986/12955/21417/19242/225998/12159/329941/232156/241324/12837/15258/19672/21815/18508/20473/29815/20674/14234/21907/56612/259172/11826/11668/14183/13010/12167/14634/14609/12162/269831/19662/20664/12161/235312/18424/667772/15208/20682/74023	41	DOWN
GO:0010721	negative regulation of cell development	38/825	361/17911	4.59848e-06	0.00034069	2.85509e-05	235106/15904/12257/227292/19242/12159/17172/15901/15902/629378/63873/16852/18508/20473/14580/20674/20347/20675/21907/244058/13132/23991/228357/21873/13618/223227/20377/12166/14634/20350/58198/12162/21648/16332/15208/171469/18088/20682	38	DOWN
GO:0009126	purine nucleoside monophosphate metabolic process	29/825	237/17911	4.67816e-06	0.000335414	2.85509e-05	12257/17708/66218/27425/17721/67267/11676/12857/67264/71679/28080/66576/98660/140781/67126/20463/14923/12183/68943/17717/66152/17711/14635/66972/12868/12867/103172/57423/12861	29	DOWN
GO:0016042	lipid catabolic process	32/825	278/17911	4.94873e-06	0.000351036	2.98843e-05	66885/13167/11816/16922/11758/15926/18798/18797/56794/231086/11370/110826/12894/18806/51798/18799/23945/11409/18784/57319/18606/26874/225845/15107/67460/11364/11363/27226/105501/52538/13177/93747	32	DOWN
GO:0051961	negative regulation of nervous system development	35/825	320/17911	5.08811e-06	0.000357122	3.02195e-05	235106/15904/12257/227292/19242/12159/17172/15901/15902/63873/16852/18508/20473/14580/20674/20347/20675/21907/244058/13132/23991/71137/228357/13618/223227/14634/20350/12166/12162/21648/16332/15208/171469/18088/20682	35	DOWN
GO:0048592	eye morphogenesis	24/825	174/17911	5.10959e-06	0.000354895	3.02195e-05	259172/11826/19881/11668/21417/19242/225998/329941/12159/241324/12837/14634/15258/269831/12162/19662/20473/18508/20664/29815/235312/20674/18424/20682	24	DOWN
GO:0042278	purine nucleoside metabolic process	33/825	293/17911	5.42342e-06	0.000372805	3.17483e-05	12257/17708/66218/27425/67267/17721/11676/12857/67264/71679/28080/67528/66576/98660/140781/67126/20463/14923/12183/68943/17717/66152/17711/14635/66972/12868/12867/103172/106564/104215/57423/12861/23972	33	DOWN
GO:0042255	ribosome assembly	14/825	65/17911	6.70845e-06	0.000447288	3.81043e-05	20103/268449/67097/110954/20085/269261/57294/67025/20054/20068/16785/67671/20044/67941	14	DOWN
GO:0007389	pattern specification process	45/825	474/17911	7.98217e-06	0.000526923	4.48946e-05	22771/11695/22772/21417/66042/436022/21415/12159/67087/17701/140859/17172/241324/14275/15258/20473/21815/18508/14234/67784/18553/12808/14674/226162/67122/68151/71137/228357/14183/319757/20377/12167/12166/14634/20350/14609/12162/20664/11600/18424/242620/15229/15208/18088/58175	45	DOWN
GO:0043010	camera-type eye development	37/825	356/17911	8.30556e-06	0.000542892	4.62599e-05	19881/17986/12955/21417/19242/225998/12159/329941/232156/241324/12837/15258/19672/21815/18508/20473/29815/20674/14234/21907/56612/259172/11826/11668/14183/12167/14634/14609/12162/269831/19662/20664/235312/667772/15208/20682/74023	37	DOWN
GO:1901342	regulation of vasculature development	30/825	258/17911	8.48716e-06	0.000549374	4.68168e-05	66214/19242/240725/15184/12159/69219/15901/15258/13731/22340/20692/14234/67784/18606/21907/12509/20698/11826/23991/54601/14164/11541/12654/11745/70097/18654/12922/269831/12162/13051	30	DOWN
GO:0009991	response to extracellular stimulus	44/825	462/17911	9.44725e-06	0.000599858	5.11296e-05	76267/12257/21416/72027/11816/320311/19242/13629/22229/235041/19659/17172/14275/22329/18976/17192/63873/12857/30052/20692/19109/15560/18104/26362/11647/76257/54601/14871/11541/16008/13010/17711/20377/11364/67092/11889/12162/20787/14599/12161/66208/14797/56486/18619	44	DOWN
GO:0030258	lipid modification	25/825	194/17911	1.01652e-05	0.000633371	5.39965e-05	66885/13167/11816/16922/56794/231086/110826/12894/11370/51798/11409/13850/26874/15107/67460/67916/11364/11363/27226/50784/16332/13177/52538/93747/114663	25	DOWN
GO:0014013	regulation of gliogenesis	19/825	121/17911	1.0412e-05	0.000642739	5.44122e-05	15904/12257/19317/21416/20720/19242/12159/70839/15902/100313531/20665/11484/14580/18606/171469/21907/15208/18088/22041	19	DOWN
GO:0045765	regulation of angiogenesis	28/825	234/17911	1.06666e-05	0.000646481	5.46362e-05	66214/19242/240725/15184/69219/15901/15258/13731/22340/20692/14234/67784/18606/21907/12509/20698/11826/23991/54601/14164/11541/12654/11745/70097/18654/12922/269831/13051	28	DOWN
GO:0009161	ribonucleoside monophosphate metabolic process	29/825	248/17911	1.11139e-05	0.000667514	5.64234e-05	12257/17708/66218/27425/17721/67267/11676/12857/67264/71679/28080/66576/98660/140781/67126/20463/14923/12183/68943/17717/66152/17711/14635/66972/12868/12867/103172/57423/12861	29	DOWN
GO:0044242	cellular lipid catabolic process	24/825	183/17911	1.19139e-05	0.000709159	5.99543e-05	66885/15107/67460/13167/11816/16922/18797/11364/56794/11363/231086/110826/12894/11370/18806/51798/23945/11409/52538/13177/57319/93747/18606/26874	24	DOWN
GO:0006119	oxidative phosphorylation	14/825	69/17911	1.33216e-05	0.000785904	6.64554e-05	17708/66218/17721/68943/17717/66152/17711/12868/12867/12857/103172/67264/12861/66576	14	DOWN
GO:0048562	embryonic organ morphogenesis	34/825	322/17911	1.49496e-05	0.000859112	7.26811e-05	22771/18994/11695/26941/21416/21417/12159/17701/14275/241324/15902/15258/20776/17920/18508/20473/17387/20204/20674/14234/73750/11668/14183/319757/14634/58198/14609/12162/19662/22601/18424/67671/20682/16206	34	DOWN
GO:0014031	mesenchymal cell development	23/825	173/17911	1.52074e-05	0.000866455	7.33132e-05	13132/66214/21416/14183/13618/12159/18188/97064/319757/17701/241324/14275/20377/12166/629378/20350/14609/18508/20665/21804/14234/20347/20682	23	DOWN
GO:0048762	mesenchymal cell differentiation	24/825	186/17911	1.55735e-05	0.000872395	7.38368e-05	13132/66214/21416/14183/13618/12159/18188/97064/319757/17701/241324/14275/20377/12166/629378/20350/12162/14609/18508/20665/21804/14234/20347/20682	24	DOWN
GO:1901657	glycosyl compound metabolic process	36/825	353/17911	1.68899e-05	0.000922848	7.81407e-05	12257/17708/66218/27425/67267/17721/11676/12857/67264/71679/28080/667034/67528/66576/98660/140781/16591/67126/20463/14923/12183/68943/17717/66152/17711/14635/66972/12868/12867/103172/106564/104215/57423/12861/71665/23972	36	DOWN
GO:0001503	ossification	39/825	399/17911	1.85701e-05	0.000998253	8.45506e-05	19228/15903/15904/21416/19242/225998/15184/12159/67087/13609/16998/15901/15902/17387/20692/20674/14234/11647/228357/16591/14183/97064/319757/20377/12167/14634/12166/14609/12162/29806/12161/17936/16332/16002/20054/67671/215653/20682/18619	39	DOWN
GO:0042773	ATP synthesis coupled electron transport	12/825	52/17911	1.95543e-05	0.00104273	8.83308e-05	12868/12867/12857/67264/66218/17721/68943/12861/17717/66152/66576/17711	12	DOWN
GO:0042306	regulation of protein import into nucleus	23/825	176/17911	1.99778e-05	0.00105685	8.90489e-05	22771/14369/13132/142980/26941/228607/18477/12159/97064/319757/16543/12166/14634/629378/72512/22051/18133/11600/12161/18761/56722/58175/20698	23	DOWN
GO:0009123	nucleoside monophosphate metabolic process	29/825	256/17911	2.00619e-05	0.00105294	8.90489e-05	12257/17708/66218/27425/17721/67267/11676/12857/67264/71679/28080/66576/98660/140781/67126/20463/14923/12183/68943/17717/66152/17711/14635/66972/12868/12867/103172/57423/12861	29	DOWN
GO:0072091	regulation of stem cell proliferation	15/825	82/17911	2.03342e-05	0.00105069	8.90489e-05	15184/12159/319757/16998/12192/14634/20473/18508/13051/20665/20674/22601/242620/21907/11421	15	DOWN
GO:0009119	ribonucleoside metabolic process	33/825	313/17911	2.09507e-05	0.0010742	9.07624e-05	12257/17708/66218/27425/67267/17721/11676/12857/67264/71679/28080/67528/66576/98660/140781/67126/20463/14923/12183/68943/17717/66152/17711/14635/66972/12868/12867/103172/106564/104215/57423/12861/23972	33	DOWN
GO:0019218	regulation of steroid metabolic process	16/825	93/17911	2.10457e-05	0.00107084	9.07624e-05	19883/13132/12257/11816/11541/14164/19885/11363/11370/20787/14599/12161/16002/20850/13850/20851	16	DOWN
GO:0048708	astrocyte differentiation	14/825	72/17911	2.15165e-05	0.00107029	9.07624e-05	15904/18508/20720/18992/14580/20203/67916/319757/15208/21907/171469/18088/20682/15902	14	DOWN
GO:0048568	embryonic organ development	45/825	494/17911	2.22159e-05	0.00109687	9.30284e-05	22771/15903/18994/11695/26941/21416/21417/13819/12159/17701/241324/14275/22329/12192/15902/20776/15258/17192/18799/17920/18508/20473/17387/20204/20674/14234/217325/12808/73750/11668/14183/16691/319757/20733/12166/14634/58198/14609/12162/19662/22601/18424/20682/67671/16206	45	DOWN
GO:0060485	mesenchyme development	28/825	246/17911	2.63732e-05	0.00124663	0.000105803	13132/22772/66214/21416/14183/13618/12159/18188/97064/319757/17701/14275/241324/20377/12192/20350/12166/629378/12162/14609/18508/20665/21804/14234/22601/20347/15229/20682	28	DOWN
GO:1904589	regulation of protein import	23/825	180/17911	2.84235e-05	0.00132471	0.000112456	22771/14369/13132/142980/26941/228607/18477/12159/97064/319757/16543/12166/14634/629378/72512/22051/18133/11600/12161/18761/56722/58175/20698	23	DOWN
GO:0009116	nucleoside metabolic process	34/825	333/17911	2.94997e-05	0.00135588	0.000114969	12257/17708/66218/27425/67267/17721/11676/12857/67264/71679/28080/667034/67528/66576/98660/140781/67126/20463/14923/12183/68943/17717/66152/17711/14635/66972/12868/12867/103172/106564/104215/57423/12861/23972	34	DOWN
GO:0045165	cell fate commitment	29/825	263/17911	3.28124e-05	0.00148753	0.000126335	19883/21416/66042/50914/19885/12159/13819/11878/17172/15902/21678/14432/18508/14234/20674/21907/14369/14183/319757/20377/14634/12166/20664/21804/18424/242620/15208/18088/20682	29	DOWN
GO:0046822	regulation of nucleocytoplasmic transport	26/825	222/17911	3.40122e-05	0.00153147	0.000130082	22771/14369/215280/13132/142980/26941/21416/228607/52163/18477/12159/97064/319757/16543/12166/14634/629378/72512/22051/18133/12161/11600/18761/56722/58175/20698	26	DOWN
GO:0042254	ribosome biogenesis	30/825	278/17911	3.49143e-05	0.00156151	0.000131792	20103/268449/57808/619547/269261/67025/20068/20044/19896/20088/19989/66481/67097/66489/110954/20084/20085/100043876/20116/78651/20115/20055/57294/68436/20054/67671/16785/19941/67941/14670	30	DOWN
GO:0046394	carboxylic acid biosynthetic process	27/825	237/17911	3.72876e-05	0.0016455	0.000139813	56473/76267/20512/74559/19659/11370/14661/23945/18784/68041/64292/11898/16832/18242/20698/19317/17001/11668/268860/11363/77219/236539/20787/66469/19215/54326/68738	27	DOWN
GO:0072089	stem cell proliferation	18/825	122/17911	4.31537e-05	0.00187927	0.00015972	15904/14183/15184/12159/319757/16998/17172/14634/21678/14599/20473/18508/20665/13051/20674/242620/21907/11421	18	DOWN
GO:0042775	mitochondrial ATP synthesis coupled electron transport	11/825	47/17911	4.41907e-05	0.0019119	0.00016251	12868/12867/12857/67264/66218/68943/12861/17717/66152/66576/17711	11	DOWN
GO:0048545	response to steroid hormone	36/825	370/17911	4.5169e-05	0.00194159	0.000165049	18600/19883/12257/19242/225998/19885/93721/22229/12159/68957/235041/109731/15926/12193/12192/20183/17242/20692/20203/21907/11898/94180/98660/11647/11826/13132/16008/11745/12349/20377/20787/12162/217124/12161/19215/18088	36	DOWN
GO:0016053	organic acid biosynthetic process	28/825	254/17911	4.63263e-05	0.00197853	0.000168207	18600/56473/76267/20512/74559/19659/11370/14661/23945/18784/68041/64292/11898/16832/18242/20698/19317/17001/11668/268860/11363/77219/236539/20787/66469/19215/54326/68738	28	DOWN
GO:0001667	ameboidal-type cell migration	34/825	345/17911	5.86696e-05	0.00247338	0.000210361	66214/11816/15184/12159/18188/14275/330662/18508/192897/13731/20692/14234/20347/18606/67784/21907/20850/14089/11826/23991/15200/14164/11745/13618/67916/319757/70097/20350/18133/12512/20665/14775/11600/20682	34	DOWN
GO:0030278	regulation of ossification	25/825	217/17911	6.47816e-05	0.0026799	0.000227419	15903/15904/228357/16591/225998/15184/12159/67087/13609/16998/20377/12167/15901/12166/15902/14634/14609/12162/12161/29806/20674/19109/20682/215653/20148	25	DOWN
GO:0034101	erythrocyte homeostasis	18/825	126/17911	6.53882e-05	0.00268828	0.000227419	100503605/18477/20088/13819/12159/12183/110257/12192/15129/15902/20085/101488143/15122/26362/20068/20850/20851/20044	18	DOWN
GO:0030111	regulation of Wnt signaling pathway	27/825	245/17911	6.5409e-05	0.00267266	0.000227419	13132/68151/67122/21416/228357/66042/240725/14183/67916/67087/97064/14275/20377/16543/14634/629378/58198/20473/20665/29806/14797/20674/22601/76281/20682/58175/56612	27	DOWN
GO:0050673	epithelial cell proliferation	36/825	377/17911	6.58699e-05	0.00267508	0.000227642	21416/66214/11816/240725/19242/12159/329941/12192/15901/15902/12837/18508/17387/22340/20692/20674/19109/20850/14089/14369/13132/67122/14164/14183/319757/20377/18654/12166/14609/15473/18133/12161/14775/22601/20111/20682	36	DOWN
GO:0021782	glial cell development	15/825	91/17911	6.73494e-05	0.00271853	0.000231361	15904/236539/21416/243914/17988/18992/14580/319757/15208/12759/18088/17172/12527/16513/15902	15	DOWN
GO:0044283	small molecule biosynthetic process	41/825	455/17911	7.02613e-05	0.00280199	0.000238508	19228/18600/56473/76267/21416/20512/11816/74559/19659/11370/18799/14661/23945/18784/68041/192156/64292/11898/16832/18242/20698/19317/13132/17001/11668/14164/268860/12183/11363/77219/236539/20787/19662/66469/12161/19215/54326/68738/18563/16847/114663	41	DOWN
GO:0051272	positive regulation of cellular component movement	42/825	472/17911	7.38366e-05	0.00292687	0.000248392	11855/12159/16803/13609/63873/330662/18806/18508/17387/22340/20692/14234/103742/20347/18606/20850/20698/20851/22041/277360/11826/13132/23991/54601/15200/14164/11745/67916/108058/56876/70097/18654/56508/20350/27226/22051/20947/66824/11600/16765/20682/14726	42	DOWN
GO:0048732	gland development	43/825	488/17911	7.40389e-05	0.00291753	0.000248392	15904/12257/26941/21416/66042/240725/19242/18992/20720/11855/12159/17701/17172/15902/18508/20473/17242/246221/20674/19109/20675/67784/20850/20851/12808/19946/68151/19116/14183/13010/319757/20377/11364/14634/12166/58198/12162/20665/20055/110391/16002/20111/20682	43	DOWN
GO:0001655	urogenital system development	35/825	364/17911	7.49012e-05	0.00293413	0.000249824	15903/15904/240725/15184/12159/67087/15902/192897/246221/14234/20850/11421/11826/228357/19116/14164/218476/14183/12349/97064/319757/20377/18654/14634/58198/15473/12162/19662/11600/12161/22601/15229/56350/15208/20682	35	DOWN
GO:0072001	renal system development	32/825	320/17911	7.78475e-05	0.00303157	0.00025815	15903/240725/15184/12159/67087/15902/192897/246221/14234/11421/11826/228357/14164/218476/14183/12349/97064/319757/20377/18654/14634/58198/15473/12162/19662/11600/12161/22601/15229/56350/15208/20682	32	DOWN
GO:0007584	response to nutrient	22/825	180/17911	8.49344e-05	0.00326893	0.000278432	76267/11647/12257/14871/19242/16008/13629/22229/235041/19659/17711/17172/14275/20377/22329/67092/12857/12162/20692/19109/18104/18619	22	DOWN
GO:0031667	response to nutrient levels	39/825	430/17911	9.35791e-05	0.0035804	0.000305028	76267/12257/21416/72027/11816/320311/19242/13629/22229/235041/19659/17172/14275/22329/17192/18976/63873/12857/30052/20692/19109/15560/18104/11647/76257/54601/14871/16008/13010/17711/20377/11364/67092/12162/20787/14599/66208/56486/18619	39	DOWN
GO:0008015	blood circulation	40/825	446/17911	9.50673e-05	0.0036165	0.000308128	11816/13819/67087/232156/18797/69219/20193/15902/18976/63873/74318/13731/22340/14234/15560/14067/13850/11421/98660/67405/140781/15200/14678/16591/11541/268860/13618/108058/12922/276952/14609/20787/71544/53416/30926/14775/11600/30878/66240/56188	40	DOWN
GO:0007405	neuroblast proliferation	12/825	62/17911	0.000108177	0.00406783	0.000345616	15904/21678/14599/18508/20665/13051/14183/20674/242620/319757/17172/14634	12	DOWN
GO:0033273	response to vitamin	15/825	95/17911	0.000108725	0.00406545	0.000345616	76267/11647/12162/12257/14871/19242/13629/20692/235041/19659/14275/17711/17172/20377/18619	15	DOWN
GO:0006636	unsaturated fatty acid biosynthetic process	11/825	52/17911	0.000109646	0.00407697	0.000345616	56473/76267/77219/17001/66469/18784/74559/19215/54326/64292/20698	11	DOWN
GO:2000648	positive regulation of stem cell proliferation	11/825	52/17911	0.000109646	0.00407697	0.000345616	18508/20665/13051/20674/15184/12159/242620/319757/21907/16998/14634	11	DOWN
GO:0003013	circulatory system process	40/825	450/17911	0.000115049	0.00425373	0.000360665	11816/13819/67087/232156/18797/69219/20193/15902/18976/63873/74318/13731/22340/14234/15560/14067/13850/11421/98660/67405/140781/15200/14678/16591/11541/268860/13618/108058/12922/276952/14609/20787/71544/53416/30926/14775/11600/30878/66240/56188	40	DOWN
GO:0048713	regulation of oligodendrocyte differentiation	10/825	43/17911	0.000121581	0.00444543	0.000377021	15904/19317/100313531/21416/11484/12159/18606/15208/18088/15902	10	DOWN
GO:0045667	regulation of osteoblast differentiation	18/825	133/17911	0.000129204	0.00469778	0.000396509	15903/15904/225998/15184/12159/67087/20377/12167/15901/15902/12166/14634/14609/12162/12161/29806/20674/215653	18	DOWN
GO:0021536	diencephalon development	14/825	85/17911	0.000129248	0.00467387	0.000396509	21416/18992/19242/12159/319757/11878/17701/12166/58198/20473/18508/20674/18424/20675	14	DOWN
GO:0009636	response to toxic substance	19/825	146/17911	0.000132294	0.00475797	0.000403696	100503605/18477/14863/13010/68943/110257/109731/17711/269823/14866/14860/14775/101488143/15122/99382/330260/11898/13850/18619	19	DOWN
GO:0009953	dorsal/ventral pattern formation	16/825	109/17911	0.000138189	0.00494284	0.000419455	71137/228357/12159/319757/17172/20377/12167/12166/14634/20473/18508/20664/21815/18424/58175/18088	16	DOWN
GO:0030856	regulation of epithelial cell differentiation	18/825	134/17911	0.00014177	0.00504354	0.000425816	19116/21417/12159/97064/319757/17172/15901/12192/12166/58198/18508/12161/20674/22601/15208/20850/20682/20851	18	DOWN
GO:0006575	cellular modified amino acid metabolic process	18/825	134/17911	0.00014177	0.00504354	0.000425816	22038/76263/14871/218476/103140/14863/14590/14862/15926/14275/14866/54381/14860/110695/14775/232223/625249/11898	18	DOWN
GO:0030324	lung development	25/825	231/17911	0.000170626	0.0059404	0.000499662	19242/13819/12159/17172/16998/15901/17387/74318/20674/20692/11421/233752/14164/12654/14183/14634/12166/20787/15473/19662/14599/22601/22121/20682/14726	25	DOWN
GO:0045685	regulation of glial cell differentiation	13/825	76/17911	0.00017071	0.00591247	0.000499662	15904/19317/100313531/21416/20720/11484/12159/18606/15208/21907/171469/18088/15902	13	DOWN
GO:0061138	morphogenesis of a branching epithelium	24/825	217/17911	0.000173453	0.00597617	0.000505114	14674/67122/14164/240725/14183/12159/67087/319757/20377/20733/18654/14634/58198/12162/11600/20665/17387/20674/14234/22601/15229/67784/217325/20682	24	DOWN
GO:0021983	pituitary gland development	10/825	45/17911	0.000175944	0.00603058	0.00050978	58198/20473/18508/21416/18992/20674/12159/20675/17701/12166	10	DOWN
GO:0072330	monocarboxylic acid biosynthetic process	21/825	176/17911	0.000178085	0.00607254	0.00051339	56473/76267/19317/17001/11668/74559/19659/11363/11370/77219/20787/23945/66469/18784/68041/19215/68738/54326/64292/16832/20698	21	DOWN
GO:0042886	amide transport	31/825	320/17911	0.000180525	0.00612419	0.000517823	26941/21416/67267/14275/12894/20912/63873/14661/18508/27359/15560/11826/15107/108052/11747/16573/268860/12349/20377/56508/12922/276952/20787/14609/18133/19662/30878/18111/64384/16847/14726	31	DOWN
GO:0035239	tube morphogenesis	37/825	413/17911	0.000185735	0.00626851	0.000528529	22772/21416/21417/66042/15184/12159/67087/14275/15902/21815/17387/14234/20674/67784/244058/12808/14674/67122/14164/14183/319757/20377/18654/20733/14634/58198/14609/12162/20665/11600/65100/20115/22601/15229/15208/20682/14726	37	DOWN
GO:0030178	negative regulation of Wnt signaling pathway	18/825	137/17911	0.0001861	0.00624917	0.000528529	13132/21416/228357/66042/67087/97064/20377/14634/629378/20473/20665/29806/14797/20674/76281/20682/58175/56612	18	DOWN
GO:2000147	positive regulation of cell motility	40/825	461/17911	0.000189624	0.00633523	0.000535883	11855/12159/16803/13609/330662/63873/18806/18508/17387/22340/20692/14234/103742/20347/18606/20850/20698/22041/277360/11826/13132/23991/54601/15200/14164/11745/67916/108058/56876/70097/18654/56508/20350/27226/22051/20947/66824/11600/20682/14726	40	DOWN
GO:0010632	regulation of epithelial cell migration	21/825	177/17911	0.000192299	0.00639231	0.000540779	11826/23991/66214/11816/15200/14164/11745/15184/12159/67916/70097/330662/12512/11600/13731/20692/14234/18606/21907/20682/20850	21	DOWN
GO:0003002	regionalization	33/825	352/17911	0.000196583	0.00646979	0.00054746	11695/21415/12159/67087/17701/241324/17172/15258/21815/18508/20473/14234/18553/12808/226162/68151/67122/71137/228357/14183/319757/20377/12167/20350/14634/12166/20664/18424/242620/15229/15208/18088/58175	33	DOWN
GO:0030335	positive regulation of cell migration	39/825	446/17911	0.000197627	0.00647208	0.000547706	11855/12159/16803/13609/330662/63873/18806/18508/17387/22340/20692/14234/103742/20347/18606/20850/20698/277360/11826/13132/23991/54601/15200/14164/11745/67916/108058/56876/70097/18654/56508/20350/27226/22051/20947/66824/11600/20682/14726	39	DOWN
GO:0009150	purine ribonucleotide metabolic process	39/825	447/17911	0.000207148	0.00671693	0.000565386	19883/12257/11816/17708/66218/27425/67267/17721/11676/12857/67264/15560/71679/28080/67528/66576/98660/11826/140781/11541/67126/20463/14923/12183/68943/17717/66152/17711/14635/66972/12922/12868/12867/103172/106564/104215/57423/12861/23972	39	DOWN
GO:0030323	respiratory tube development	25/825	234/17911	0.000207576	0.00669818	0.000565386	19242/13819/12159/17172/16998/15901/17387/74318/20674/20692/11421/233752/14164/12654/14183/14634/12166/20787/15473/19662/14599/22601/22121/20682/14726	25	DOWN
GO:0060541	respiratory system development	27/825	263/17911	0.000208061	0.00668147	0.000565386	19242/12159/13819/16998/17172/15901/74318/17387/20692/20674/11421/233752/14164/14183/12654/116701/14634/12166/15473/20787/19662/14599/14709/22601/22121/20682/14726	27	DOWN
GO:0006749	glutathione metabolic process	11/825	56/17911	0.000209006	0.00667955	0.000565386	14860/14775/76263/14871/103140/14863/625249/232223/14862/15926/14866	11	DOWN
GO:0010464	regulation of mesenchymal cell proliferation	10/825	46/17911	0.000209919	0.00667664	0.000565386	21417/20204/19242/14183/11855/12159/67087/319757/20682/12166	10	DOWN
GO:0050678	regulation of epithelial cell proliferation	31/825	323/17911	0.000212744	0.00673407	0.000570316	21416/66214/11816/240725/19242/12159/12192/15901/18508/22340/20692/20674/19109/20850/14369/13132/67122/14164/14183/13618/319757/20377/18654/12166/14609/15473/14775/12161/22601/15208/20682	31	DOWN
GO:0043542	endothelial cell migration	19/825	152/17911	0.000220793	0.00685782	0.000579849	14089/23991/66214/11816/14164/11745/15184/12159/67916/70097/18133/11600/14775/13731/20692/14234/67784/21907/20850	19	DOWN
GO:0010631	epithelial cell migration	25/825	235/17911	0.000221353	0.00684331	0.000579849	14089/11826/23991/66214/15200/11816/14164/11745/15184/12159/67916/70097/330662/18133/12512/11600/14775/13731/20692/14234/18606/67784/21907/20682/20850	25	DOWN
GO:0006633	fatty acid biosynthetic process	18/825	140/17911	0.000242066	0.00744682	0.000628398	56473/76267/19317/17001/74559/11363/11370/77219/20787/23945/66469/18784/68041/19215/68738/54326/64292/20698	18	DOWN
GO:0001649	osteoblast differentiation	24/825	222/17911	0.00024262	0.00742956	0.000628398	19228/15903/15904/11647/225998/15184/12159/67087/97064/319757/20377/12167/15901/15902/12166/14634/14609/12162/12161/29806/16002/20674/20054/18619	24	DOWN
GO:0010463	mesenchymal cell proliferation	11/825	57/17911	0.000243173	0.00741237	0.000628398	12162/20204/19242/14183/11855/12159/67087/319757/17701/20682/12166	11	DOWN
GO:0046889	positive regulation of lipid biosynthetic process	13/825	79/17911	0.000248414	0.00753712	0.000639065	13132/20787/14599/13167/21416/11816/12161/11541/14164/16002/68041/18563/15560	13	DOWN
GO:1900180	regulation of protein localization to nucleus	24/825	223/17911	0.000259059	0.00778803	0.000660526	22771/14369/13132/142980/26941/228607/18477/12159/97064/319757/16543/12166/14634/629378/72512/22051/18133/11600/12161/18761/56722/93679/58175/20698	24	DOWN
GO:0090132	epithelium migration	25/825	238/17911	0.000267678	0.00801001	0.00067948	14089/11826/23991/66214/15200/11816/14164/11745/15184/12159/67916/70097/330662/18133/12512/11600/14775/13731/20692/14234/18606/67784/21907/20682/20850	25	DOWN
GO:1901615	organic hydroxy compound metabolic process	34/825	375/17911	0.000286127	0.00852157	0.000723112	19228/11816/13819/15186/19659/109731/18797/14763/18799/192156/15560/22139/20698/20148/13132/11668/11669/14164/16591/218476/268860/18431/14635/12922/28200/54381/20787/19662/12161/16332/67963/16847/19682/114663	34	DOWN
GO:0090090	negative regulation of canonical Wnt signaling pathway	15/825	104/17911	0.000288713	0.00856006	0.000725881	13132/21416/228357/66042/97064/20377/14634/629378/29806/20665/14797/20674/20682/58175/56612	15	DOWN
GO:0017038	protein import	31/825	329/17911	0.000292213	0.00862506	0.000725881	22771/69710/26941/21416/228607/11816/12159/16543/629378/72512/20473/18761/66169/19109/20698/14369/13132/142980/18477/97064/319757/12759/14634/12166/21855/22051/18133/11600/12161/56722/58175	31	DOWN
GO:0002064	epithelial cell development	26/825	254/17911	0.000292284	0.00855144	0.000725881	26941/12159/232156/15901/622434/18508/20473/14234/20675/14369/73750/70737/14183/21873/12737/13010/319757/20733/58198/14609/72065/14775/12161/229595/18088/20682	26	DOWN
GO:0008360	regulation of cell shape	18/825	143/17911	0.000312121	0.0090894	0.000771805	218952/69710/215280/104445/77767/14674/58804/26941/19242/20196/71960/13860/29806/104215/20203/17909/13822/14726	18	DOWN
GO:0006163	purine nucleotide metabolic process	40/825	473/17911	0.000319059	0.00925017	0.000782835	19883/12257/11816/17708/66218/27425/67267/17721/11676/12857/67264/15560/71679/28080/67528/66576/98660/11826/140781/11541/67126/20463/14923/12183/68943/17717/66152/17711/14635/66972/12922/12868/12867/103172/16866/106564/104215/57423/12861/23972	40	DOWN
GO:0010634	positive regulation of epithelial cell migration	15/825	105/17911	0.000319311	0.00921735	0.000782835	11826/23991/15200/14164/11745/12159/67916/70097/330662/11600/20692/14234/18606/20850/20682	15	DOWN
GO:0001763	morphogenesis of a branching structure	25/825	241/17911	0.00032247	0.00926803	0.000787216	77767/240725/12159/67087/17387/14234/20674/67784/217325/14674/67122/14164/14183/319757/18654/20733/20377/14634/58198/12162/20665/11600/22601/15229/20682	25	DOWN
GO:0001822	kidney development	29/825	301/17911	0.000332906	0.00948487	0.000799843	15903/240725/12159/67087/15902/14234/246221/11421/11826/228357/14164/218476/14183/12349/97064/319757/20377/18654/14634/58198/15473/12162/11600/12161/22601/15229/56350/15208/20682	29	DOWN
GO:0040017	positive regulation of locomotion	40/825	474/17911	0.000333219	0.00945336	0.000799843	11855/12159/16803/13609/330662/63873/18806/18508/17387/22340/20692/14234/103742/20347/18606/20850/20698/22041/277360/11826/13132/23991/54601/15200/14164/11745/67916/108058/56876/70097/18654/56508/20350/27226/22051/20947/66824/11600/20682/14726	40	DOWN
GO:0019693	ribose phosphate metabolic process	40/825	474/17911	0.000333219	0.00945336	0.000799843	19883/12257/11816/17708/66218/27425/67267/17721/11676/21881/12857/67264/15560/71679/28080/67528/66576/98660/11826/140781/11541/67126/20463/14923/12183/68943/17717/66152/17711/14635/66972/12922/12868/12867/103172/106564/104215/57423/12861/23972	40	DOWN
GO:0001656	metanephros development	14/825	94/17911	0.000360343	0.0101329	0.000857772	15903/11826/12159/319757/97064/15902/14634/58198/12162/14234/22601/15229/15208/20682	14	DOWN
GO:0033559	unsaturated fatty acid metabolic process	16/825	119/17911	0.000368065	0.0103055	0.000871849	56473/76267/17001/13110/74559/77219/23945/64385/66469/18784/19215/54326/64292/13850/20698/14726	16	DOWN
GO:0050878	regulation of body fluid levels	32/825	349/17911	0.000369296	0.0102966	0.000871849	71145/11816/22320/20720/232156/77889/12496/20912/63873/13007/18761/13731/19109/14067/26362/20850/20851/11829/14674/11826/19116/11747/268860/12737/13618/70839/14609/53416/30878/16678/14726/23972	32	DOWN
GO:0030900	forebrain development	36/825	413/17911	0.000384677	0.0106786	0.000904439	18994/15904/13167/21416/19242/18992/12159/12032/17701/11878/17172/15902/18508/20473/17242/20674/20675/26362/21907/226162/11826/71137/14183/11745/319757/14634/12166/58198/217124/20664/13051/20689/65100/18424/242620/15208	36	DOWN
GO:0090130	tissue migration	25/825	244/17911	0.000386747	0.0106913	0.000905596	14089/11826/23991/66214/15200/11816/14164/11745/15184/12159/67916/70097/330662/18133/12512/11600/14775/13731/20692/14234/18606/67784/21907/20682/20850	25	DOWN
GO:0046824	positive regulation of nucleocytoplasmic transport	16/825	120/17911	0.000403144	0.0110961	0.000940151	22771/215280/13132/142980/21416/228607/52163/12159/319757/12166/14634/72512/22051/12161/18761/20698	16	DOWN
GO:1990267	response to transition metal nanoparticle	17/825	133/17911	0.000405668	0.0111193	0.000942207	20529/12257/11826/268860/17708/12349/14590/17711/22329/67092/20196/14860/12161/20203/20657/11898/22041	17	DOWN
GO:0034504	protein localization to nucleus	33/825	367/17911	0.000409861	0.0111877	0.000948108	208263/22771/69710/26941/21416/228607/12159/17701/16543/629378/72512/20473/18761/93679/67025/19109/20698/14369/13132/142980/18477/97064/319757/14634/12166/22051/12162/18133/11600/12161/56722/58175/20682	33	DOWN
GO:0009259	ribonucleotide metabolic process	39/825	463/17911	0.000412876	0.0112236	0.000951246	19883/12257/11816/17708/66218/27425/67267/17721/11676/12857/67264/15560/71679/28080/67528/66576/98660/11826/140781/11541/67126/20463/14923/12183/68943/17717/66152/17711/14635/66972/12922/12868/12867/103172/106564/104215/57423/12861/23972	39	DOWN
GO:0008589	regulation of smoothened signaling pathway	12/825	72/17911	0.00042356	0.0114657	0.00097196	22771/19883/58198/71137/20204/20720/20689/14183/319757/171469/20377/14634	12	DOWN
GO:0007178	transmembrane receptor protein serine/threonine kinase signaling pathway	31/825	337/17911	0.000436966	0.0117313	0.000994763	69710/22772/21416/21417/66042/240725/12159/17701/14275/16998/241324/15901/15258/21815/78558/244058/22041/218952/13132/228357/97064/20377/12167/12166/12162/18133/12161/21804/278507/15229/15208	31	DOWN
GO:1905114	cell surface receptor signaling pathway involved in cell-cell signaling	39/825	465/17911	0.000450186	0.0120357	0.00102081	26941/21416/17986/66042/240725/14813/21415/12159/67087/14275/629378/29811/116837/20473/20674/76281/56612/218952/14369/56332/13132/68151/67122/228357/14183/268860/67916/97064/319757/20377/14634/58198/29806/20665/21804/14797/22601/58175/20682	39	DOWN
GO:0009914	hormone transport	32/825	356/17911	0.000515149	0.0135976	0.00115152	21416/22320/67267/12894/18976/20912/63873/14661/18508/27359/15560/22139/13132/11826/15107/11747/16573/268860/20377/56508/12922/276952/14609/20787/19662/18133/12161/30878/18111/64384/15229/16847	32	DOWN
GO:0006606	protein import into nucleus	27/825	279/17911	0.000519876	0.0136675	0.00115152	22771/69710/14369/13132/142980/26941/21416/228607/18477/12159/97064/319757/16543/12166/14634/629378/72512/22051/18133/20473/12161/18761/11600/56722/19109/58175/20698	27	DOWN
GO:0044744	protein targeting to nucleus	27/825	279/17911	0.000519876	0.0136675	0.00115152	22771/69710/14369/13132/142980/26941/21416/228607/18477/12159/97064/319757/16543/12166/14634/629378/72512/22051/18133/20473/12161/18761/11600/56722/19109/58175/20698	27	DOWN
GO:1902593	single-organism nuclear import	27/825	279/17911	0.000519876	0.0136675	0.00115152	22771/69710/14369/13132/142980/26941/21416/228607/18477/12159/97064/319757/16543/12166/14634/629378/72512/22051/18133/20473/12161/18761/11600/56722/19109/58175/20698	27	DOWN
GO:0060828	regulation of canonical Wnt signaling pathway	20/825	177/17911	0.000527185	0.0138039	0.00115877	13132/67122/68151/21416/228357/66042/14183/97064/14275/20377/14634/629378/20665/29806/14797/20674/22601/20682/58175/56612	20	DOWN
GO:0060041	retina development in camera-type eye	20/825	177/17911	0.000527185	0.0138039	0.00115877	259172/19881/17986/19242/225998/232156/241324/12167/15258/269831/19662/20473/18508/21815/235312/20674/21907/20682/56612/74023	20	DOWN
GO:0033157	regulation of intracellular protein transport	33/825	373/17911	0.000545806	0.0142323	0.00119512	22771/215280/26941/21416/228607/52163/12159/16543/629378/75744/72512/18761/66169/20698/72727/14369/13132/142980/23991/16573/18477/68943/97064/319757/14634/12166/22051/20787/18133/11600/12161/56722/58175	33	DOWN
GO:0016055	Wnt signaling pathway	34/825	390/17911	0.000569649	0.0147918	0.00124258	26941/17986/21416/66042/240725/21415/67087/14275/629378/29811/20473/20674/76281/56612/218952/14369/56332/13132/68151/67122/228357/14183/67916/97064/20377/14634/58198/20665/29806/21804/14797/22601/58175/20682	34	DOWN
GO:0051170	nuclear import	27/825	281/17911	0.000579133	0.0149779	0.00125495	22771/69710/14369/13132/142980/26941/21416/228607/18477/12159/97064/319757/16543/12166/14634/629378/72512/22051/18133/20473/12161/18761/11600/56722/19109/58175/20698	27	DOWN
GO:0198738	cell-cell signaling by wnt	34/825	391/17911	0.000602034	0.015446	0.00129195	26941/17986/21416/66042/240725/21415/67087/14275/629378/29811/20473/20674/76281/56612/218952/14369/56332/13132/68151/67122/228357/14183/67916/97064/20377/14634/58198/20665/29806/21804/14797/22601/58175/20682	34	DOWN
GO:0071773	cellular response to BMP stimulus	19/825	165/17911	0.000603542	0.0154251	0.00129195	21416/228357/66042/240725/12159/17701/241324/20377/20733/12167/15901/12166/15258/12162/12161/78558/15229/15208/244058	19	DOWN
GO:0071772	response to BMP	19/825	165/17911	0.000603542	0.0154251	0.00129195	21416/228357/66042/240725/12159/17701/241324/20377/20733/12167/15901/12166/15258/12162/12161/78558/15229/15208/244058	19	DOWN
GO:0021537	telencephalon development	26/825	267/17911	0.000615897	0.0156188	0.00130863	15904/13167/18992/12159/12032/11878/17172/15902/20473/18508/17242/20674/21907/226162/11826/71137/11745/319757/14634/58198/217124/13051/20689/242620/18424/15208	26	DOWN
GO:0035019	somatic stem cell population maintenance	10/825	53/17911	0.000633367	0.0159373	0.00133586	58198/12162/21416/21415/20674/22601/21907/12193/20682/20377	10	DOWN
GO:0030509	BMP signaling pathway	18/825	152/17911	0.000637315	0.0159756	0.00133926	21416/228357/66042/240725/12159/17701/241324/20377/12167/15901/12166/15258/12162/12161/78558/15229/15208/244058	18	DOWN
GO:0023061	signal release	37/825	443/17911	0.00069589	0.0173016	0.00145171	21416/22320/67267/12894/18976/20912/63873/14661/208898/18508/116837/27359/15560/20698/11826/15107/13132/68151/11747/16573/268860/381979/20377/56508/12922/276952/14609/20787/71709/18133/19662/12161/30878/64384/18111/15229/16847	37	DOWN
GO:0090092	regulation of transmembrane receptor protein serine/threonine kinase signaling pathway	22/825	210/17911	0.000708935	0.0175578	0.00147357	13132/22772/21416/21417/66042/240725/12159/97064/17701/14275/241324/20377/12166/15258/12162/18133/12161/21804/78558/15229/15208/244058	22	DOWN
GO:0060070	canonical Wnt signaling pathway	23/825	225/17911	0.000725076	0.0178217	0.00149468	14369/13132/68151/67122/17986/21416/228357/66042/21415/14183/67916/97064/20377/14634/629378/20665/29806/14797/20674/22601/20682/58175/56612	23	DOWN
GO:0035094	response to nicotine	10/825	54/17911	0.000729514	0.0178641	0.00149468	217124/14860/268860/16002/15560/17722/17701/22329/98660/18619	10	DOWN
GO:0001523	retinoid metabolic process	10/825	54/17911	0.000729514	0.0178641	0.00149468	19662/11668/11816/13110/22139/19659/19682/20148/12904/28200	10	DOWN
GO:0035270	endocrine system development	18/825	154/17911	0.000739996	0.0180523	0.00150906	12257/21416/18992/12159/319757/17701/12759/17172/12166/58198/20473/18508/12161/17242/20674/20675/20682/18088	18	DOWN
GO:0046879	hormone secretion	31/825	348/17911	0.000741795	0.0180298	0.00150906	21416/22320/67267/12894/18976/20912/63873/14661/18508/27359/15560/13132/11826/15107/11747/16573/268860/20377/56508/12922/276952/14609/20787/19662/18133/12161/30878/18111/64384/15229/16847	31	DOWN
GO:0015833	peptide transport	28/825	302/17911	0.000776261	0.0185892	0.00155709	26941/21416/67267/12894/20912/63873/14661/18508/27359/15560/11826/15107/11747/16573/268860/12349/20377/56508/12922/276952/20787/14609/19662/18133/30878/18111/64384/16847	28	DOWN
GO:0032386	regulation of intracellular transport	39/825	479/17911	0.000786619	0.0187007	0.00156691	22771/215280/26941/21416/12955/228607/22320/52163/12159/16543/629378/75744/170790/72512/18806/18761/66169/67023/20698/72727/14369/13132/142980/23991/16573/11541/18477/68943/97064/319757/14634/12166/22051/20787/18133/12161/11600/56722/58175	39	DOWN
GO:0010594	regulation of endothelial cell migration	15/825	115/17911	0.000811508	0.0191505	0.00160534	23991/66214/11816/14164/11745/15184/12159/67916/70097/11600/13731/20692/14234/21907/20850	15	DOWN
GO:0014015	positive regulation of gliogenesis	11/825	66/17911	0.000818512	0.0192462	0.00161363	12257/19317/100313531/20665/20720/11484/14580/18606/18088/22041/15902	11	DOWN
GO:0009063	cellular amino acid catabolic process	11/825	67/17911	0.000923182	0.0213806	0.0017953	268860/66514/110391/58875/68133/15186/51793/69219/76282/18242/104174	11	DOWN
GO:0030072	peptide hormone secretion	26/825	275/17911	0.000939868	0.0216877	0.00182133	21416/67267/12894/20912/63873/14661/18508/27359/15560/11826/15107/11747/16573/268860/20377/56508/276952/12922/20787/14609/19662/18133/30878/18111/64384/16847	26	DOWN
GO:0048663	neuron fate commitment	12/825	79/17911	0.000946261	0.0216837	0.00182133	18508/20664/50914/20674/12159/18424/242620/15208/18088/17172/14634/15902	12	DOWN
GO:1901652	response to peptide	35/825	418/17911	0.000951922	0.0217374	0.00182133	76267/22229/12192/15901/12445/20912/63873/18806/18799/106572/18761/20692/14234/20850/20851/15107/54601/11747/16591/14590/12349/66898/17711/67092/14609/20787/12162/217124/19662/14599/104215/16332/110391/16002/59079	35	DOWN
GO:0060562	epithelial tube morphogenesis	32/825	370/17911	0.000975729	0.0220489	0.00185351	22772/66042/15184/12159/67087/14275/21815/17387/14234/20674/67784/244058/12808/14674/67122/14164/14183/319757/20377/18654/20733/14634/58198/14609/12162/11600/65100/20115/22601/15229/15208/20682	32	DOWN
GO:0002262	myeloid cell homeostasis	18/825	158/17911	0.000988316	0.0222549	0.00187122	100503605/18477/20088/13819/12159/12183/110257/12192/15129/15902/20085/101488143/15122/26362/20068/20850/20851/20044	18	DOWN
GO:0007224	smoothened signaling pathway	15/825	118/17911	0.00104793	0.0234241	0.00197109	71137/20720/12159/319757/20377/14634/15258/58198/18508/20689/20204/56350/171469/15208/18088	15	DOWN
GO:0021872	forebrain generation of neurons	12/825	80/17911	0.00105244	0.0234452	0.0019731	18994/58198/18508/20664/20689/14183/20674/11878/15208/21907/17172/14634	12	DOWN
GO:0042471	ear morphogenesis	16/825	132/17911	0.00110332	0.0243218	0.00204841	18994/22771/73750/26941/21417/14183/17701/20776/58198/17920/20204/20674/18424/20682/67671/16206	16	DOWN
GO:0055123	digestive system development	18/825	160/17911	0.001137	0.0248909	0.00209736	12808/11695/20535/68151/21416/14183/13618/12159/319757/17172/20377/15902/14634/58198/20665/192897/16002/18088	18	DOWN
GO:0061326	renal tubule development	14/825	106/17911	0.00114878	0.0250634	0.0021123	11826/14164/15184/12159/67087/319757/97064/18654/14634/58198/22601/15229/15208/20682	14	DOWN
GO:0016331	morphogenesis of embryonic epithelium	19/825	175/17911	0.00120133	0.0259412	0.00218097	12808/22772/11668/240725/14183/12159/14275/20377/20733/58198/12162/21815/21804/65100/20115/217325/15208/20682/244058	19	DOWN
GO:0050806	positive regulation of synaptic transmission	17/825	147/17911	0.00121674	0.0261008	0.00219505	13167/20512/19242/16573/20720/268860/12349/68943/12922/71709/116837/13051/14580/20203/15560/21907/20698	17	DOWN
GO:0042476	odontogenesis	15/825	121/17911	0.00133969	0.028338	0.0023721	15903/11647/21416/228357/66042/14183/12349/12159/319757/17701/12166/14634/64058/12162/192897	15	DOWN
GO:0048863	stem cell differentiation	15/825	121/17911	0.00133969	0.028338	0.0023721	54601/21415/14183/223227/17701/16998/12193/17172/20377/232345/20473/20674/22601/15208/20682	15	DOWN
GO:0007498	mesoderm development	15/825	121/17911	0.00133969	0.028338	0.0023721	22772/68151/21415/14183/12159/319757/241324/12192/12166/58198/12162/192897/14234/22601/67671	15	DOWN
GO:0051047	positive regulation of secretion	35/825	427/17911	0.00136667	0.0288094	0.00241242	171095/21416/66214/22320/77125/63873/18806/18799/14661/116837/18508/18761/27359/56382/15560/20698/11826/13132/68151/16573/11541/268860/13618/68943/56508/12922/276952/14609/19662/66824/12161/30878/64384/18111/16847	35	DOWN
GO:0043434	response to peptide hormone	32/825	378/17911	0.00137424	0.0288756	0.00241834	76267/22229/12192/12445/20912/63873/18806/18799/106572/18761/20692/14234/20850/20851/15107/54601/11747/16591/14590/12349/66898/17711/67092/14609/20787/12162/19662/14599/104215/16332/110391/16002	32	DOWN
GO:1903533	regulation of protein targeting	27/825	299/17911	0.00143487	0.0298494	0.00249757	22771/14369/13132/142980/23991/26941/228607/18477/12159/68943/97064/319757/16543/12166/14634/629378/72512/22051/20787/18133/12161/11600/66169/18761/56722/58175/20698	27	DOWN
GO:0090087	regulation of peptide transport	23/825	238/17911	0.0015004	0.0309032	0.00259263	15107/21416/11747/16573/268860/12349/67267/20377/12922/276952/12894/14661/20787/14609/19662/18133/18508/30878/18111/64384/27359/15560/16847	23	DOWN
GO:0002790	peptide secretion	26/825	285/17911	0.00155886	0.03199	0.00268556	21416/67267/12894/20912/63873/14661/18508/27359/15560/11826/15107/11747/16573/268860/20377/56508/276952/12922/20787/14609/19662/18133/30878/18111/64384/16847	26	DOWN
GO:1903532	positive regulation of secretion by cell	33/825	398/17911	0.00159724	0.0326649	0.00274345	171095/21416/66214/22320/77125/63873/18806/18799/14661/18508/116837/18761/27359/56382/15560/20698/13132/68151/16573/11541/268860/68943/56508/12922/276952/14609/19662/66824/12161/30878/64384/18111/16847	33	DOWN
GO:0060349	bone morphogenesis	13/825	97/17911	0.00162731	0.0330675	0.00277021	11647/14183/12159/17701/16998/12167/14634/12161/17387/16332/17936/20682/20148	13	DOWN
GO:0009798	axis specification	13/825	97/17911	0.00162731	0.0330675	0.00277021	12808/67122/68151/20473/18508/21415/12159/18424/319757/58175/20377/18553/12166	13	DOWN
GO:0050727	regulation of inflammatory response	26/825	286/17911	0.00163228	0.0330661	0.00277045	19883/171095/142980/22320/11816/11541/13618/16803/77125/63873/18133/23945/232345/53416/13051/14775/66824/20085/18784/625249/16678/12509/20850/20851/11421/13136	26	DOWN
GO:0031099	regeneration	20/825	195/17911	0.00168907	0.0339914	0.00284997	14369/12257/19946/11816/11745/17711/14275/18654/54381/14609/14432/18133/14775/74318/14580/20674/20055/26362/244058/11421	20	DOWN
GO:0072006	nephron development	17/825	152/17911	0.00172966	0.03469	0.0029099	11826/14164/240725/12159/67087/319757/97064/18654/14634/58198/12162/11600/14234/22601/15229/15208/20682	17	DOWN
GO:0014033	neural crest cell differentiation	12/825	85/17911	0.0017413	0.034815	0.00292092	18508/20665/14234/13618/20347/18188/319757/14275/20682/20377/20350/12166	12	DOWN
GO:0035282	segmentation	13/825	98/17911	0.00177859	0.0353363	0.00296613	12808/67122/21415/14234/12159/18424/15208/58175/241324/20377/20350/18553/12166	13	DOWN
GO:0016101	diterpenoid metabolic process	10/825	61/17911	0.00178666	0.0353885	0.00297095	19662/11668/11816/13110/22139/19659/19682/20148/12904/28200	10	DOWN
GO:0030510	regulation of BMP signaling pathway	12/825	86/17911	0.00191559	0.0374517	0.00314883	15258/21416/66042/240725/78558/12159/15229/15208/17701/241324/20377/244058	12	DOWN
GO:0046883	regulation of hormone secretion	26/825	290/17911	0.00196579	0.0380807	0.00320382	21416/22320/67267/12894/18976/14661/18508/27359/15560/13132/15107/11747/16573/268860/20377/276952/12922/20787/14609/19662/18133/12161/30878/18111/64384/16847	26	DOWN
GO:0010769	regulation of cell morphogenesis involved in differentiation	31/825	371/17911	0.00202964	0.0388436	0.00327071	21416/66214/11816/18992/110253/11858/241324/15901/629378/70083/330662/15529/23945/20347/18606/67784/21907/244058/277360/13132/23991/56376/228357/97064/56876/20377/20350/12904/58198/17756/21804	31	DOWN
GO:0042445	hormone metabolic process	18/825	169/17911	0.00206284	0.0393543	0.0033149	13132/11668/218476/19659/12167/12904/54381/19662/14599/30052/12161/16002/22139/19682/20851/20148/11421/18553	18	DOWN
GO:0001708	cell fate specification	12/825	87/17911	0.00210382	0.039893	0.00336191	14369/18508/20664/20674/18424/242620/319757/18088/17172/20682/14634/12166	12	DOWN
GO:0048754	branching morphogenesis of an epithelial tube	19/825	184/17911	0.00211224	0.0399362	0.00336243	14674/67122/14164/14183/12159/67087/319757/18654/14634/58198/12162/11600/17387/20674/14234/22601/15229/67784/20682	19	DOWN
GO:0042307	positive regulation of protein import into nucleus	13/825	100/17911	0.00211586	0.0398904	0.00336243	22771/72512/22051/13132/142980/228607/18761/12161/12159/319757/20698/14634/12166	13	DOWN
GO:0050769	positive regulation of neurogenesis	38/825	490/17911	0.00218012	0.0409623	0.00345497	12257/21417/11816/19242/20720/52163/12159/11858/17172/70083/15902/100313531/116837/21815/18508/11484/14580/20674/18606/20698/11421/244058/22041/12808/19317/319757/56876/12904/14634/58198/12162/14599/13051/20665/12161/21648/242620/18088	38	DOWN
GO:0002275	myeloid cell activation involved in immune response	11/825	75/17911	0.0022191	0.0414469	0.00349743	20912/18806/142980/22177/22320/66824/13051/11541/11745/16803/77125	11	DOWN
GO:0042475	odontogenesis of dentin-containing tooth	12/825	88/17911	0.00230679	0.0429309	0.00362567	12162/64058/21416/228357/192897/66042/12349/12159/319757/17701/14634/12166	12	DOWN
GO:0090276	regulation of peptide hormone secretion	22/825	231/17911	0.00232458	0.0431349	0.00364365	15107/21416/11747/16573/268860/67267/20377/12922/276952/12894/14661/20787/14609/19662/18133/18508/30878/18111/64384/27359/15560/16847	22	DOWN
GO:0072073	kidney epithelium development	17/825	157/17911	0.00241264	0.0446098	0.00376961	11826/14164/14183/12159/67087/97064/319757/20377/18654/14634/58198/12162/14234/22601/15229/15208/20682	17	DOWN
GO:0030218	erythrocyte differentiation	14/825	115/17911	0.00241808	0.0445849	0.00376961	100503605/13819/12159/12183/110257/12192/15129/15902/20085/101488143/15122/20850/20851/20044	14	DOWN
GO:0060993	kidney morphogenesis	13/825	102/17911	0.0025037	0.0460016	0.00388199	218476/14164/12159/67087/319757/97064/18654/14634/58198/12162/15229/15208/20682	13	DOWN
GO:0072080	nephron tubule development	13/825	102/17911	0.0025037	0.0460016	0.00388199	11826/14164/12159/67087/319757/97064/18654/14634/58198/22601/15229/15208/20682	13	DOWN
GO:0010595	positive regulation of endothelial cell migration	10/825	64/17911	0.00251064	0.0459997	0.00388224	23991/11600/14164/11745/14234/20692/12159/67916/20850/70097	10	DOWN
GO:0031589	cell-substrate adhesion	26/825	297/17911	0.00271631	0.0492731	0.00415848	19242/110253/15901/22329/12837/18074/330662/16852/192897/17387/13731/18606/26362/218952/14369/277360/69538/13132/23991/57278/20377/12512/11600/54156/225392/12587	26	DOWN
GO:0001837	epithelial to mesenchymal transition	13/825	103/17911	0.00271827	0.0491743	0.00415848	13132/14609/66214/21416/21804/14183/12159/97064/17701/241324/20682/20377/629378	13	DOWN
Cellular component
ID	Description	GeneRatio	BgRatio	pvalue	p.adjust	qvalue	geneID	Count	up/down-regulated
GO:0034702	ion channel complex	52/662	267/14413	1.42015e-18	1.14854e-16	1.58832e-17	70729/12290/170483/14811/14810/14812/12294/100986/16502/20190/20191/241794/16500/16504/72555/16485/58226/243499/227618/229715/13483/16531/20273/110876/16536/16539/56543/380702/80906/20265/20269/20927/20928/225030/53310/110637/110862/11444/235281/72821/241296/232813/12289/12288/12287/110902/14806/16514/16510/78808/12286/14799	52	up-regulated
GO:1902495	transmembrane transporter complex	54/662	294/14413	4.20113e-18	3.02015e-16	4.17656e-17	70729/12290/170483/14811/14810/14812/12294/100986/16502/20190/16500/20191/241794/16504/72555/16485/58226/243499/227618/229715/13483/16531/20544/20273/110876/16536/16539/56543/380702/80906/20265/20269/20927/20928/225030/53310/110637/110862/11444/235281/11928/72821/241296/232813/12289/12288/12287/110902/14806/16514/16510/78808/12286/14799	54	up-regulated
GO:1990351	transporter complex	54/662	299/14413	9.00773e-18	5.29818e-16	7.32686e-17	70729/12290/170483/14811/14810/14812/12294/100986/16502/20190/16500/20191/241794/16504/72555/16485/58226/243499/227618/229715/13483/16531/20544/20273/110876/16536/16539/56543/380702/80906/20265/20269/20927/20928/225030/53310/110637/110862/11444/235281/11928/72821/241296/232813/12289/12288/12287/110902/14806/16514/16510/78808/12286/14799	54	up-regulated
GO:0034703	cation channel complex	36/662	157/14413	3.45512e-15	1.59095e-13	2.20816e-14	70729/80906/20265/12290/20269/12294/100986/20927/20928/16502/20190/16500/20191/241794/225030/16504/110862/235281/16485/58226/72821/227618/12289/12288/12287/229715/13483/16531/20273/16514/110876/16536/16510/16539/12286/56543	36	up-regulated
GO:0097060	synaptic membrane	50/662	302/14413	7.70644e-15	3.30402e-13	4.59682e-14	11735/66860/170483/14811/14810/14812/100986/12669/16500/14816/108068/53310/244667/242425/110637/13838/11444/227157/330814/23964/72555/16485/170707/320127/192198/243499/67972/64009/54525/18530/70530/64085/108073/110902/20355/14807/15194/14806/16531/245537/16510/58235/12671/74342/382018/238988/13841/16728/14799/93887	50	up-regulated
GO:0098794	postsynapse	59/662	449/14413	6.94998e-13	2.64508e-11	3.65788e-12	108100/11735/170483/14811/14810/14812/12669/16500/14816/12217/242425/74018/23964/12569/107831/192198/243499/18530/70530/15194/16531/20238/16177/17755/228880/238988/13841/66673/93887/66860/30785/21844/108068/53310/244667/110637/13838/11444/330814/320127/170707/26875/11928/64009/19277/12288/108073/64085/110902/20355/14807/68070/14806/110891/245537/74342/12671/14799/11352	59	up-regulated
GO:0033267	axon part	46/662	307/14413	3.95917e-12	1.4231e-10	1.96801e-11	11735/66860/20265/14811/14810/14812/64051/16502/12669/269116/21844/269774/16504/110862/110637/13838/11774/16485/320127/19876/64176/26875/65079/12564/15550/269060/54525/108073/18610/12287/14807/14806/16531/16514/20273/110876/16536/16510/17755/12671/11603/382018/11975/238988/16728/14799	46	up-regulated
GO:0008076	voltage-gated potassium channel complex	23/662	81/14413	7.31974e-12	2.49255e-10	3.44697e-11	70729/80906/227618/20269/20927/100986/229715/20928/16502/13483/225030/16500/241794/16531/16514/16504/110876/110862/16536/16510/16539/16485/56543	23	up-regulated
GO:0034705	potassium channel complex	23/662	83/14413	1.24816e-11	4.03782e-10	5.58389e-11	70729/80906/227618/20269/20927/100986/229715/20928/16502/13483/225030/16500/241794/16531/16514/16504/110876/110862/16536/16510/16539/16485/56543	23	up-regulated
GO:0045211	postsynaptic membrane	36/662	224/14413	1.72912e-10	5.08519e-09	7.03231e-10	11735/66860/170483/14811/14810/14812/12669/16500/14816/108068/53310/244667/242425/110637/13838/11444/23964/170707/192198/243499/64009/18530/70530/64085/108073/110902/20355/14807/14806/16531/245537/12671/74342/13841/14799/93887	36	up-regulated
GO:0043235	receptor complex	41/662	325/14413	1.20027e-08	3.37641e-07	4.66924e-08	70729/380702/14254/170483/14811/14810/14812/319480/14816/18845/19263/18846/53310/18844/242425/110637/11444/16401/72555/14257/243499/103466/232813/108073/110902/16337/229714/14806/243743/75409/22354/13805/11479/17127/11477/26563/114249/18213/78808/16001/14799	41	up-regulated
GO:0098793	presynapse	41/662	330/14413	1.85081e-08	4.98947e-07	6.89994e-08	75209/30785/14811/14810/14812/64051/20927/14816/269774/108068/18166/15893/12217/110637/244667/227157/330814/16485/320127/19164/64176/26875/22784/20527/223604/54525/18530/108073/12287/14807/14806/16531/16510/58235/12286/382018/11975/16728/238988/229706/14799	41	up-regulated
GO:0042734	presynaptic membrane	18/662	78/14413	6.53691e-08	1.69175e-06	2.33952e-07	54525/18530/14811/108073/14812/14816/14806/16531/108068/110637/16510/58235/227157/330814/16485/382018/238988/16728	18	up-regulated
GO:0044306	neuron projection terminus	29/662	202/14413	1.62813e-07	3.90148e-06	5.39538e-07	66860/14811/14810/14812/64051/12669/269774/16504/12217/110637/13838/66146/320127/16485/64176/26875/12564/54525/108073/12287/18610/14807/14806/16531/12671/382018/16728/238988/11975	29	up-regulated
GO:0032589	neuron projection membrane	14/662	51/14413	3.35223e-07	7.74601e-06	1.0712e-06	12289/14810/16502/16500/107448/16514/16504/22064/16510/57138/72555/19876/14799/67972	14	up-regulated
GO:0060076	excitatory synapse	33/662	260/14413	3.5265e-07	7.86771e-06	1.08803e-06	108100/66860/14811/14810/14812/12669/14816/21844/53310/12217/244667/13838/74018/330814/320127/107831/12569/192198/26875/11928/64085/12288/15194/14806/68070/16177/245537/17755/74342/382018/238988/66673/14799	33	up-regulated
GO:0043679	axon terminus	27/662	188/14413	4.70251e-07	1.01417e-05	1.4025e-06	66860/14811/14810/14812/64051/12669/269774/16504/110637/13838/16485/320127/26875/64176/12564/54525/108073/12287/18610/14807/14806/16531/12671/382018/16728/238988/11975	27	up-regulated
GO:0030427	site of polarized growth	27/662	191/14413	6.42116e-07	1.34015e-05	1.85331e-06	269473/319740/14810/192119/18186/21844/13508/53310/74018/13838/330814/23964/19164/12569/26875/65079/12801/320365/269717/58235/17755/72832/13176/74342/11603/238988/16728	27	up-regulated
GO:0044304	main axon	16/662	75/14413	1.25238e-06	2.53212e-05	3.50171e-06	11735/20265/269060/16502/269116/21844/20273/16514/16504/110876/110862/16536/16510/17755/16485/19876	16	up-regulated
GO:0030426	growth cone	26/662	186/14413	1.33566e-06	2.61868e-05	3.62142e-06	269473/319740/14810/192119/18186/21844/13508/53310/74018/13838/330814/23964/19164/12569/26875/65079/12801/269717/58235/17755/72832/13176/74342/11603/238988/16728	26	up-regulated
GO:0098802	plasma membrane receptor complex	24/662	164/14413	1.67856e-06	3.19415e-05	4.41725e-06	70729/380702/170483/232813/14811/14810/14812/110902/16337/319480/14816/14806/53310/11479/110637/242425/11477/11444/114249/78808/16401/72555/14799/243499	24	up-regulated
GO:0030315	T-tubule	14/662	60/14413	2.48434e-06	4.59238e-05	6.35094e-06	11735/70729/20265/12289/16519/12288/20928/20190/381290/20544/16514/110876/16001/11928	14	up-regulated
GO:0032809	neuronal cell body membrane	10/662	29/14413	3.72467e-06	6.69385e-05	9.25722e-06	11941/67792/59033/229715/16502/16500/107448/67972/16504/16522	10	up-regulated
GO:0099572	postsynaptic specialization	29/662	239/14413	5.00927e-06	8.7591e-05	1.17139e-05	108100/66860/14811/14810/14812/12669/14816/21844/12217/53310/244667/74018/13838/330814/320127/12569/107831/26875/11928/64085/12288/15194/14806/68070/16177/17755/238988/66673/14799	29	up-regulated
GO:0014069	postsynaptic density	29/662	239/14413	5.00927e-06	8.7591e-05	1.17139e-05	108100/66860/14811/14810/14812/12669/14816/21844/12217/53310/244667/74018/13838/330814/320127/12569/107831/26875/11928/64085/12288/15194/14806/68070/16177/17755/238988/66673/14799	29	up-regulated
GO:0044298	cell body membrane	10/662	30/14413	5.1059e-06	8.69311e-05	1.17139e-05	11941/67792/59033/229715/16502/16500/107448/67972/16504/16522	10	up-regulated
GO:0042383	sarcolemma	22/662	153/14413	6.66051e-06	0.000107728	1.45351e-05	70729/11735/20265/12289/16519/12288/20927/20928/20190/16500/381290/20191/20544/16514/110876/18810/12351/16001/11603/56543/58226/11928	22	up-regulated
GO:0032590	dendrite membrane	10/662	32/14413	9.21768e-06	0.00014545	1.96367e-05	22064/14810/12289/57138/72555/16502/16500/14799/67972/16504	10	up-regulated
GO:0098878	neurotransmitter receptor complex	12/662	50/14413	1.26349e-05	0.00019462	2.5693e-05	380702/110637/170483/232813/14811/14810/14812/72555/14806/243499/14799/53310	12	up-regulated
GO:0008328	ionotropic glutamate receptor complex	12/662	50/14413	1.26349e-05	0.00019462	2.5693e-05	380702/110637/170483/232813/14811/14810/14812/72555/14806/243499/14799/53310	12	up-regulated
GO:0031256	leading edge membrane	20/662	147/14413	4.25733e-05	0.000640389	8.46488e-05	219140/14810/12289/74741/16502/16500/19271/19272/21844/107448/16514/16504/22064/16510/57138/72555/19876/14799/67972/232237	20	up-regulated
GO:0043195	terminal bouton	17/662	115/14413	6.93686e-05	0.000996903	0.000132057	54525/14811/14810/108073/14812/64051/14807/14806/16531/269774/110637/382018/64176/26875/238988/16728/11975	17	up-regulated
GO:0043197	dendritic spine	20/662	154/14413	8.0888e-05	0.00113711	0.000150778	108100/64009/19277/30785/14811/14810/14812/14816/110891/21844/13838/74018/17755/23964/320127/228880/12569/192198/14799/11352	20	up-regulated
GO:0044309	neuron spine	20/662	156/14413	9.63643e-05	0.00132573	0.000175961	108100/64009/19277/30785/14811/14810/14812/14816/110891/21844/13838/74018/17755/23964/320127/228880/12569/192198/14799/11352	20	up-regulated
GO:0043292	contractile fiber	23/662	229/14413	0.000868631	0.0114089	0.00150808	70729/11735/64009/20265/380698/12289/12288/14812/11472/20928/20190/381290/20191/78321/20273/57339/17880/18810/83679/114249/235281/18613/12569	23	up-regulated
GO:0008021	synaptic vesicle	18/662	157/14413	0.000876461	0.0112822	0.00150808	22784/75209/54525/223604/20527/30785/14811/14810/14812/20927/64051/15893/18166/244667/320127/64176/14799/229706	18	up-regulated
GO:0034704	calcium channel complex	10/662	56/14413	0.000931205	0.0117495	0.00154936	70729/12290/12289/12288/12287/12294/12286/20190/58226/20191	10	up-regulated
GO:0070382	exocytic vesicle	19/662	172/14413	0.000935084	0.0115726	0.00154936	22784/75209/54525/223604/20527/30785/14811/14810/14812/20927/64051/18166/15893/244667/320127/11891/64176/14799/229706	19	up-regulated
GO:0098857	membrane microdomain	30/662	341/14413	0.0010478	0.0124822	0.00164474	70729/94212/107448/280668/110862/11941/21960/19164/170707/74762/58226/11928/67972/21687/20527/237847/12288/12801/23821/16337/16531/20544/208650/16001/320707/13176/18613/56543/16728/27205	30	up-regulated
GO:0045121	membrane raft	30/662	341/14413	0.0010478	0.0124822	0.00164474	70729/94212/107448/280668/110862/11941/21960/19164/170707/74762/58226/11928/67972/21687/20527/237847/12288/12801/23821/16337/16531/20544/208650/16001/320707/13176/18613/56543/16728/27205	30	up-regulated
GO:0031252	cell leading edge	32/662	377/14413	0.0012386	0.0144738	0.00191073	108100/12571/14810/544963/74741/16502/16500/21844/107448/269774/16504/22064/74018/269608/17925/57138/56430/72555/19876/67972/232237/319713/219140/12289/19271/19272/16514/16510/18613/11352/14799/27205	32	up-regulated
GO:0098589	membrane region	34/662	413/14413	0.0014101	0.016171	0.00213842	70729/94212/269774/107448/280668/110862/11941/21960/19164/170707/74762/58226/11928/67972/21687/20527/237847/12288/12801/23821/16337/16531/20544/239393/20661/80982/208650/18613/13176/16001/320707/56543/16728/27205	34	up-regulated
GO:0043204	perikaryon	17/662	150/14413	0.0014404	0.0162284	0.00214796	12290/67792/23984/229715/14807/16500/14806/110637/11899/54003/13838/57138/17755/19699/16485/12286/58226	17	up-regulated
GO:0005578	proteinaceous extracellular matrix	30/662	360/14413	0.00238123	0.0262442	0.00349275	94214/12661/233744/64074/11595/321007/22371/12153/20340/14118/14119/14735/23948/21960/19699/237360/236690/207596/20564/20562/208936/320078/69675/224697/233332/320924/81877/114249/72832/11603	30	up-regulated
GO:0031594	neuromuscular junction	10/662	64/14413	0.00244565	0.0264948	0.00350998	11735/13838/64051/19164/12569/382018/13841/26875/14799/16504	10	up-regulated
GO:0030133	transport vesicle	27/662	312/14413	0.00247144	0.0263305	0.00350998	22784/75209/72108/54525/223604/20527/30785/14811/14810/14812/64051/20927/18164/15893/18166/78754/20661/244667/20650/12351/320127/11891/16004/26875/64176/229706/14799	27	up-regulated
GO:0044449	contractile fiber part	20/662	208/14413	0.00333896	0.0348523	0.00466795	70729/11735/64009/20265/12289/380698/12288/14812/11472/20928/20190/381290/20191/78321/20273/57339/17880/114249/235281/18613	20	up-regulated
GO:0005802	trans-Golgi network	18/662	181/14413	0.00403446	0.0413092	0.0055535	228960/23821/12211/381270/12217/20660/268859/229722/11774/11765/12351/50769/50771/16004/12874/11980/26875/77626	18	up-regulated
GO:0031674	I band	15/662	138/14413	0.00439986	0.0442755	0.00596473	11735/70729/20265/12289/380698/12288/14812/11472/20190/381290/20191/78321/20273/57339/235281	15	up-regulated
GO:0030018	Z disc	14/662	124/14413	0.00450549	0.0446243	0.00601675	11735/70729/20265/12289/380698/12288/14812/11472/20190/381290/20191/20273/57339/235281	14	up-regulated
GO:0022626	cytosolic ribosome	61/788	153/14413	3.13997e-36	2.15716e-33	3.6027e-34	100862455/20103/19933/268449/110257/319195/20005/20090/20091/66475/269261/65019/67025/20042/20044/100044627/19921/22186/66480/270106/14109/100502825/66481/67248/66489/26451/57294/68436/22121/67671/26961/57808/619547/67281/20068/78294/19946/19896/20088/19989/67097/27050/56040/19982/19981/110954/20084/20085/100043876/15122/20116/20055/20115/19899/114641/20054/76846/16785/67427/19941/67941	61	down-regulated
GO:0044391	ribosomal subunit	62/788	216/14413	1.2311e-27	4.22883e-25	7.06262e-26	100862455/20103/19933/268449/110257/94065/319195/20005/20090/20091/66475/269261/65019/67025/20042/20044/100044627/19921/22186/66480/270106/14109/100502825/66481/67248/66489/26451/57294/68436/22121/67671/26961/57808/619547/67281/20068/78294/19946/19896/20088/19989/67097/27050/56040/19982/19981/110954/20084/20085/100043876/15122/20116/20055/20115/19899/114641/20054/76846/16785/67427/19941/67941	62	down-regulated
GO:0044445	cytosolic part	67/788	272/14413	1.15704e-25	2.64962e-23	4.42517e-24	100862455/20103/19933/268449/110257/319195/20005/20090/20091/66475/269261/65019/67025/20042/20044/100044627/19921/14533/22186/66480/270106/14109/100502825/66481/67248/66489/26451/57294/68436/22121/67671/26961/100503605/57808/619547/67281/75620/20068/78294/19946/19896/20088/19989/67097/27050/15129/56040/19982/19981/110954/20084/20085/66824/20116/101488143/100043876/15122/20115/20055/19899/114641/2…	67	down-regulated
GO:0005840	ribosome	66/788	286/14413	1.34015e-23	1.53447e-21	2.56273e-22	100862455/20103/19933/13629/268449/110257/94065/319195/20005/20090/20091/66475/269261/65019/67025/20042/20044/100044627/19921/22186/66480/270106/14109/100502825/66481/67248/66489/26451/57294/68436/22121/67671/26961/57808/619547/67281/75620/20068/78294/19946/19896/20088/19989/67097/27050/56040/19982/67945/19981/110954/20084/20085/20116/100043876/15122/20115/20055/19899/114641/20054/20111/76846/167…	66	down-regulated
GO:0022625	cytosolic large ribosomal subunit	36/788	91/14413	2.77475e-21	2.38282e-19	3.97957e-20	26961/100862455/19933/268449/57808/619547/319195/20005/67281/269261/65019/67025/20042/19946/100044627/19896/19921/22186/19989/270106/66480/100502825/67248/56040/19982/66489/19981/110954/26451/100043876/19899/114641/68436/22121/67671/19941	36	down-regulated
GO:0022627	cytosolic small ribosomal subunit	26/788	53/14413	3.68179e-18	2.52939e-16	4.22437e-17	78294/20103/20088/14109/67097/66481/110257/27050/20084/20090/20085/20091/20116/66475/15122/20055/20115/57294/20054/20042/76846/20068/16785/20044/67427/67941	26	down-regulated
GO:0015934	large ribosomal subunit	37/788	134/14413	5.77873e-16	3.17524e-14	5.52528e-15	26961/100862455/19933/268449/57808/94065/619547/319195/20005/67281/269261/65019/67025/20042/19946/100044627/19896/19921/22186/19989/270106/66480/100502825/67248/56040/19982/66489/19981/110954/26451/100043876/19899/114641/68436/22121/67671/19941	37	down-regulated
GO:0005743	mitochondrial inner membrane	62/788	415/14413	1.11948e-12	5.49324e-11	9.17471e-12	70257/17708/22229/98363/67267/109731/231086/12894/12857/69029/12896/67264/68066/22117/625249/66576/15107/17717/66152/17711/66972/12868/12867/333182/59010/104130/57423/76137/230075/12861/66116/12864/17991/12865/94282/20512/76263/66218/27425/17721/11370/30057/14661/246221/69186/67680/66046/28080/71679/67126/20463/71803/54405/68943/52585/67092/21855/27050/64384/52538/13177/18563	62	down-regulated
GO:0015935	small ribosomal subunit	26/788	84/14413	1.32285e-12	6.05856e-11	1.01187e-11	78294/20103/20088/14109/67097/66481/110257/27050/20084/20090/20085/20091/20116/66475/15122/20055/20115/57294/20054/20042/76846/20068/16785/20044/67427/67941	26	down-regulated
GO:0030055	cell-substrate junction	59/788	401/14413	8.07821e-12	3.26455e-10	5.45216e-11	66988/20535/104445/100862455/20103/110253/22673/13007/20005/20090/20091/17387/269261/65019/16796/12527/20044/14674/100044627/19921/56506/29806/20649/22121/67671/26961/108897/216963/12445/63873/22612/192897/20068/218952/14089/19946/13132/19896/11747/56212/19989/67097/27050/22051/14609/19981/20084/20085/21804/71994/20116/20055/20115/19899/114641/20054/76846/13822/59079	59	down-regulated
GO:0005924	cell-substrate adherens junction	57/788	396/14413	4.61737e-11	1.66954e-09	2.78833e-10	66988/20535/104445/100862455/20103/110253/22673/13007/20005/20090/20091/17387/269261/65019/16796/12527/20044/14674/100044627/19921/56506/29806/20649/22121/67671/26961/108897/216963/12445/63873/22612/20068/218952/14089/19946/13132/19896/11747/56212/19989/67097/27050/22051/14609/19981/20084/20085/21804/71994/20116/20055/20115/19899/114641/20054/76846/13822	57	down-regulated
GO:0019866	organelle inner membrane	63/788	467/14413	6.14912e-11	2.01164e-09	3.35967e-10	208263/70257/17708/22229/98363/67267/109731/231086/12894/12857/69029/12896/67264/68066/22117/625249/66576/15107/17717/66152/17711/66972/12868/12867/333182/59010/104130/57423/76137/230075/12861/66116/12864/17991/12865/94282/20512/76263/66218/27425/17721/11370/30057/14661/246221/69186/67680/66046/28080/71679/67126/20463/71803/54405/68943/52585/67092/21855/27050/64384/52538/13177/18563	63	down-regulated
GO:0005925	focal adhesion	56/788	391/14413	8.52488e-11	2.66209e-09	4.44599e-10	20535/104445/66988/100862455/20103/110253/22673/13007/20005/20090/20091/17387/269261/65019/16796/12527/20044/14674/100044627/19921/29806/20649/22121/67671/26961/108897/216963/12445/63873/22612/20068/218952/14089/19946/13132/19896/11747/56212/19989/67097/27050/22051/14609/19981/20084/20085/21804/71994/20116/20055/20115/19899/114641/20054/76846/13822	56	down-regulated
GO:0098798	mitochondrial protein complex	30/788	161/14413	1.13085e-08	2.77463e-07	4.63394e-08	70257/17708/66218/27425/231086/110826/12857/69029/66169/67264/67680/66046/71679/28080/66576/67126/20463/54405/68943/17717/66152/20917/21855/12868/12867/104130/57423/230075/12861/17991	30	down-regulated
GO:0044455	mitochondrial membrane part	33/788	199/14413	3.42876e-08	8.12261e-07	1.35657e-07	70257/17708/66218/27425/12894/12857/69029/66169/67264/67680/66046/71679/28080/66576/67126/20463/54405/68943/17717/66152/17711/21855/12868/12867/333182/20665/104130/57423/76137/230075/12861/17991/12865	33	down-regulated
GO:0070469	respiratory chain	21/788	88/14413	3.95926e-08	9.06671e-07	1.51424e-07	17708/66218/20463/54405/17721/17722/17717/66152/17711/12868/12867/12857/104130/67264/67680/230075/12861/66046/66576/17991/12865	21	down-regulated
GO:0098800	inner mitochondrial membrane protein complex	25/788	124/14413	4.98445e-08	1.10462e-06	1.84484e-07	70257/17708/66218/27425/69029/12857/67264/67680/66046/71679/28080/66576/67126/20463/54405/17717/66152/21855/12868/12867/104130/57423/230075/12861/17991	25	down-regulated
GO:0005746	mitochondrial respiratory chain	18/788	80/14413	1.13446e-06	2.43552e-05	4.06765e-06	17708/66218/20463/54405/17717/66152/12868/12867/12857/104130/67264/67680/230075/12861/66046/66576/17991/12865	18	down-regulated
GO:0098803	respiratory chain complex	17/788	79/14413	4.54625e-06	8.92325e-05	1.49035e-05	17708/66218/54405/17717/66152/17711/12868/12867/12857/104130/67264/67680/230075/12861/66046/66576/17991	17	down-regulated
GO:0043209	myelin sheath	27/788	214/14413	0.000109075	0.00202333	0.000338242	100503605/77767/12955/17988/18952/21881/71960/12709/14580/71679/28080/16832/11898/98660/78294/18477/12349/338367/22186/14862/15129/67801/236539/66469/15122/101488143/12861	27	down-regulated
GO:0016323	basolateral plasma membrane	26/788	235/14413	0.00109311	0.0190816	0.00321589	19228/20535/20512/22320/70417/14275/170790/20912/192897/11421/22041/11829/76257/11826/108052/12349/338367/16517/70839/56508/16513/53416/18399/16847/57274/59079	26	down-regulated
GO:0005777	peroxisome	18/788	144/14413	0.00220477	0.0346493	0.00574927	228607/76263/16922/18477/72479/15926/56794/21881/28200/72512/51798/15473/110959/192156/67528/13850/94180/26874	18	down-regulated
GO:0042579	microbody	18/788	144/14413	0.00220477	0.0346493	0.00574927	228607/76263/16922/18477/72479/15926/56794/21881/28200/72512/51798/15473/110959/192156/67528/13850/94180/26874	18	down-regulated
Molecular function
ID	Description	GeneRatio	BgRatio	pvalue	p.adjust	qvalue	geneID	Count	up/down-regulated
GO:0046873	metal ion transmembrane transporter activity	65/727	405/16866	7.14808e-20	8.75639e-17	8.20148e-18	170483/12290/14811/14810/12294/14812/16502/20190/16500/20191/381290/241794/74552/16504/11941/57138/16485/58226/67972/22784/77031/223604/76376/16531/20544/20273/110876/116873/16536/21366/16539/56543/229706/80906/20265/338370/20269/20927/20928/20510/225030/16524/16522/22064/110862/18763/235281/19164/238384/72821/11928/16519/12289/108073/12288/12287/110891/94220/16514/16510/269717/320707/12286/27797…	65	up-regulated
GO:0005261	cation channel activity	51/727	291/16866	2.64005e-17	1.61703e-14	1.51456e-15	12290/170483/14811/14810/14812/12294/16502/20190/20191/241794/16500/16504/16485/58226/223604/217733/76376/16531/20273/110876/116873/16536/16539/56543/80906/20265/338370/20269/20927/20928/225030/16524/16522/110862/22064/18763/11444/235281/19164/238384/72821/16519/12289/108073/12288/12287/110902/16514/16510/269717/12286	51	up-regulated
GO:0022890	inorganic cation transmembrane transporter activity	66/727	490/16866	4.17645e-16	1.81299e-13	1.59731e-14	170483/12290/14811/14810/12294/14812/16502/20190/16500/20191/381290/241794/74552/16504/11941/57138/16485/58226/67972/22784/77031/223604/76376/16531/20544/20273/110876/116873/16536/21366/16539/56543/229706/80906/20265/338370/20269/20927/20928/20510/225030/16524/16522/22064/110862/18763/235281/19164/238384/72821/11928/16519/12289/108073/12288/12287/110891/94220/16514/16510/269717/320707/12286/27797…	66	up-regulated
GO:0005216	ion channel activity	58/727	404/16866	1.89903e-15	3.85358e-13	3.63148e-14	170483/12290/14811/14810/14812/12294/16502/20190/16500/20191/241794/16504/16485/58226/223604/217733/76376/16531/20273/110876/116873/16536/16539/56543/80906/20265/338370/20269/20927/20928/225030/16524/16522/22064/110637/110862/18763/11444/235281/216441/19164/238384/72821/241296/16519/12289/108073/12288/12287/110902/14807/14806/16514/16510/269717/26373/12286/14799	58	up-regulated
GO:0022838	substrate-specific channel activity	58/727	417/16866	7.90732e-15	1.07292e-12	1.00807e-13	170483/12290/14811/14810/14812/12294/16502/20190/16500/20191/241794/16504/16485/58226/223604/217733/76376/16531/20273/110876/116873/16536/16539/56543/80906/20265/338370/20269/20927/20928/225030/16524/16522/22064/110637/110862/18763/11444/235281/216441/19164/238384/72821/241296/16519/12289/108073/12288/12287/110902/14807/14806/16514/16510/269717/26373/12286/14799	58	up-regulated
GO:0005244	voltage-gated ion channel activity	37/727	185/16866	1.90717e-14	2.33924e-12	1.98929e-13	80906/20265/338370/12290/14811/14810/20269/12294/16502/20190/16500/241794/225030/16524/16504/16522/110862/235281/16485/58226/72821/223604/16519/12289/108073/12288/12287/16531/20273/16514/110876/16536/26373/16510/16539/12286/56543	37	up-regulated
GO:0022832	voltage-gated channel activity	37/727	185/16866	1.90717e-14	2.33924e-12	1.98929e-13	80906/20265/338370/12290/14811/14810/20269/12294/16502/20190/16500/241794/225030/16524/16504/16522/110862/235281/16485/58226/72821/223604/16519/12289/108073/12288/12287/16531/20273/16514/110876/16536/26373/16510/16539/12286/56543	37	up-regulated
GO:0022843	voltage-gated cation channel activity	31/727	138/16866	1.39084e-13	1.42009e-11	1.22754e-12	80906/12290/14811/14810/20269/12294/16502/20190/16500/241794/225030/16524/16504/16522/110862/16485/58226/223604/16519/12289/108073/12288/12287/16531/16514/110876/16536/16510/16539/12286/56543	31	up-regulated
GO:0022836	gated channel activity	47/727	309/16866	1.52829e-13	1.44058e-11	1.25251e-12	80906/20265/170483/338370/12290/14811/14810/20269/14812/12294/16502/20190/16500/20191/241794/225030/16524/16504/16522/110862/110637/11444/235281/16485/58226/72821/217733/223604/16519/12289/12288/108073/12287/110902/14807/14806/16531/16514/20273/110876/16536/26373/16510/16539/12286/56543/14799	47	up-regulated
GO:0015267	channel activity	58/727	448/16866	1.81409e-13	1.58734e-11	1.30089e-12	170483/12290/14811/14810/14812/12294/16502/20190/16500/20191/241794/16504/16485/58226/223604/217733/76376/16531/20273/110876/116873/16536/16539/56543/80906/20265/338370/20269/20927/20928/225030/16524/16522/22064/110637/110862/18763/11444/235281/216441/19164/238384/72821/241296/16519/12289/108073/12288/12287/110902/14807/14806/16514/16510/269717/26373/12286/14799	58	up-regulated
GO:0022803	passive transmembrane transporter activity	58/727	448/16866	1.81409e-13	1.58734e-11	1.30089e-12	170483/12290/14811/14810/14812/12294/16502/20190/16500/20191/241794/16504/16485/58226/223604/217733/76376/16531/20273/110876/116873/16536/16539/56543/80906/20265/338370/20269/20927/20928/225030/16524/16522/22064/110637/110862/18763/11444/235281/216441/19164/238384/72821/241296/16519/12289/108073/12288/12287/110902/14807/14806/16514/16510/269717/26373/12286/14799	58	up-regulated
GO:0015085	calcium ion transmembrane transporter activity	27/727	123/16866	1.17206e-11	9.57184e-10	7.91048e-11	12290/170483/14811/14810/12294/14812/20190/381290/20191/22064/11941/18763/19164/238384/58226/67972/12289/108073/12288/12287/76376/110891/116873/269717/12286/320707/11938	27	up-regulated
GO:0015079	potassium ion transmembrane transporter activity	29/727	153/16866	7.18517e-11	5.50114e-09	4.58002e-10	80906/20269/20927/20928/16502/225030/241794/16500/16524/16504/16522/110862/57138/16485/238384/11928/223604/77031/16519/76376/16531/20544/16514/110876/16536/16510/16539/56543/277973	29	up-regulated
[truncated: 44 more rows]

## Sheet: Table S4  
Table S4. The KEGG clusters involved in DEGs.
The table lists the KEGG clusters involved in DEGs.
ID	Description	GeneRatio	BgRatio	pvalue	p.adjust	qvalue	geneID	Count	up/down-regulated
[truncated: 28 more rows]

## Sheet: Table S5 
Table S5. The gene list of hippocampal interactome.
[truncated: 4,355 more rows]

## Sheet: Table S6
Table S6. The gene list of DEG subnetwork.
[truncated: 247 more rows]

## Sheet: Table S7
Table S7. The nodes information list of hippocampal differential interactome network
[truncated: 132 more rows]

[truncated: 13 more sheets: Table S8  , Table S9, Table S10, Table S11, Table S12, Table S13  , Table S14  , Table S15, Table S16 ,  Table S17 , Table S18 , Table S19 , Table S20 ]
